# Supplementary material for: miR-182 Regulates Slit2-Mediated Axon Guidance by Modulating the Local Translation of a Specific mRNA
Source: Cell Rep. 2017 Jan 31;18(5):1171–86. doi: 10.1016/j.celrep.2016.12.093 (PMC5300892; doi:10.1016/j.celrep.2016.12.093)
Supplement: Table S1. RGC Axons miRNA Profiling Data, Related to Figure 1 — Full list of mature miRNAs detected in RGC axons with small RNA sequencing. The most abundant ones are presented in Figure 1. [file mmc2.xlsx]

## Sheet: table s1 2
	Table S1: RGC axons miRNA profiling data
				relative abundancy (%)
miR	read counts sample 1	read counts sample 2	average cpm	sample 1	sample 2	average	corresponding pre-miRNAs or hairpins
miR-182-5p	11926	228181	17.49	8.01	42.07	25.04	xtr-mir-182
miR-181a-5p	28130	91138	17.44	18.893	16.803	17.848	xtr-mir-181a-1, xtr-mir-181a-2
miR-181b	13748	35814	16.25	9.234	6.603	7.9185	xtr-mir-181b-1, xtr-mir-181b-2
miR-92a	10499	11524	15.24	7.051	2.1248	4.5879	xla-mir-92a-1, xla-mir-92a-2
miR-184	4084	27714	15.19	2.743	5.11	3.9265	xtr-mir-184
miR-183	2791	31014	15	1.875	5.718	3.7965	xtr-mir-183
miR-181a-2-3p	5166	16297	14.98	3.47	3.005	3.2375	xtr-mir-181a-2
miR-9-5p	3804	15685	14.73	2.5548	2.8919	2.72335	xtr-mir-9a-1, xtr-mir-9a-2, xtr-mir-9-3
miR-204	4046	13428	14.66	2.718	2.476	2.597	xtr-mir-204-2, xtr-mir-204-1
miR-26	6337	7469	14.56	4.256	1.377	2.8165	dre-mir-26a-1, xtr-mir-26-2
miR-143	14888	2756	14.46	9.999	0.5081	5.25355	xtr-mir-143
miR-30d	3660	5835	13.99	2.458	1.076	1.767	xtr-mir-30d
miR-30e	2984	4908	13.72	2.004	0.9049	1.45445	xtr-mir-30e
miR-454b	3724	3415	13.62	2.501	0.6296	1.5653	dre-mir-454b
miR-27b	3010	3200	13.42	2.022	0.59	1.306	xtr-mir-27b
miR-130b	2495	3000	13.23	1.676	0.5531	1.11455	xtr-mir-130b
miR-148a	1975	3223	13.12	1.326	0.5942	0.9601	xtr-mir-148a
miR-22-3p	2098	2762	13.05	1.409	0.5092	0.9591	xtr-mir-22
miR-427	1442	2676	12.76	0.9686	0.4934	0.731	xla-mir-427, xtr-mir-427-1
miR-30a-5p	1681	2284	12.75	1.129	0.4211	0.77505	xtr-mir-30a
miR-301	1622	2337	12.74	1.0894	0.4309	0.76015	xtr-mir-301-1, xtr-mir-301-2
miR-100	656	2876	12.24	0.4406	0.5302	0.4854	xtr-mir-100
miR-125a	1304	1116	12.05	0.8758	0.2058	0.5408	xtr-mir-125a
miR-15c	913	1306	11.91	0.6132	0.2408	0.427	xla-mir-15c
miR-126-5p	1804	632	11.88	1.212	0.1165	0.66425	xtr-mir-126
miR-25-3p	784	1336	11.81	0.5266	0.2463	0.38645	dre-mir-25
miR-146b	1057	771	11.63	0.7099	0.1421	0.426	xtr-mir-146b
miR-30c	710	1064	11.58	0.4769	0.19616	0.33653	xtr-mir-30c-1, xtr-mir-30c-2
miR-199a-3p	1270	502	11.46	0.853	0.09255	0.472775	xtr-mir-199a
miR-103	612	958	11.4	0.411	0.17662	0.29381	xtr-mir-103-1, xtr-mir-103-2
miR-363-3p	613	958	11.4	0.4117	0.1766	0.29415	xtr-mir-363
miR-181a-1-3p	678	869	11.4	0.4554	0.1602	0.3078	xtr-mir-181a-1
miR-130c	522	784	11.14	0.3506	0.1445	0.24755	xtr-mir-130c
miR-92b	189	1441	10.84	0.1269	0.2657	0.1963	xtr-mir-92b
miR-9b-5p	308	743	10.72	0.2069	0.137	0.17195	xtr-mir-9b
miR-428	360	489	10.53	0.2418	0.09016	0.16598	xla-mir-428
let-7f	273	512	10.36	0.1834	0.0944	0.1389	xtr-let-7f
miR-101a	237	560	10.33	0.15918	0.10324	0.13121	xtr-mir-101a-2, xtr-mir-101a-1
miR-138	250	371	10.07	0.1679	0.0684	0.11815	xtr-mir-138
miR-19b	227	375	10.01	0.15246	0.06914	0.1108	xla-mir-19b, xtr-mir-19b-2
miR-428b	198	376	9.909	0.133	0.06932	0.10116	xtr-mir-428b
miR-192	281	233	9.816	0.1887	0.04296	0.11583	xtr-mir-192
miR-150	408	144	9.739	0.274	0.02655	0.150275	xtr-mir-150
miR-30b	157	353	9.696	0.1054	0.06508	0.08524	xtr-mir-30b
miR-124-3p	104	529	9.691	0.06986	0.09753	0.083695	dre-mir-124-2, dre-mir-124-5
miR-199a-5p	314	171	9.674	0.2109	0.03153	0.121215	xtr-mir-199a
miR-148b	162	288	9.572	0.1088	0.0531	0.08095	xtr-mir-148b
miR-17-5p	175	217	9.424	0.1175	0.04001	0.078755	xtr-mir-17
miR-16c	135	249	9.336	0.09067	0.04591	0.06829	xtr-mir-16c
miR-9b-3p	88	373	9.319	0.0591	0.06877	0.063935	xtr-mir-9b
miR-133a	212	152	9.306	0.14238	0.02802	0.0852	xla-mir-133a, xtr-mir-133a
miR-126-3p	219	131	9.223	0.1471	0.02415	0.085625	xtr-mir-126
miR-23b	172	154	9.165	0.1155	0.02839	0.071945	xtr-mir-23b
miR-222	229	114	9.155	0.1538	0.02102	0.08741	xtr-mir-222
miR-190	19	1047	8.961	0.01276	0.193	0.10288	xtr-mir-190
miR-20	119	164	8.945	0.07992	0.03024	0.05508	xla-mir-20
miR-18	101	191	8.936	0.06784	0.03521	0.051525	xla-mir-18
miR-489	107	179	8.931	0.07187	0.033	0.052435	xtr-mir-489
miR-210	83	220	8.896	0.05575	0.04056	0.048155	xtr-mir-210
miR-218	88	184	8.81	0.0591	0.03393	0.046515	xtr-mir-218-1, xtr-mir-218-2
miR-96	21	751	8.793	0.0141	0.1385	0.0763	xtr-mir-96
miR-10a	87	175	8.766	0.05843	0.03226	0.045345	xtr-mir-10a
let-7a	99	145	8.723	0.06649	0.02673	0.04661	xtr-let-7a
miR-124	52	264	8.691	0.03493	0.04867	0.0418	xtr-mir-124
miR-20a-5p	108	123	8.668	0.07254	0.02268	0.04761	xtr-mir-20a
miR-19a	83	155	8.645	0.05575	0.02858	0.042165	xtr-mir-19a
miR-124-5p	60	209	8.626	0.0403	0.03853	0.039415	dre-mir-124-2, dre-mir-124-5
miR-130a	73	171	8.623	0.04903	0.03153	0.04028	xtr-mir-130a
miR-128-3p	90	129	8.571	0.06045	0.02378	0.042115	dre-mir-128-1
miR-128	88	126	8.538	0.0591	0.02323	0.041165	xtr-mir-128-2
miR-99	181	44	8.304	0.1216	0.008112	0.064856	xtr-mir-99
miR-18a-5p	74	96	8.218	0.0497	0.0177	0.0337	xtr-mir-18a
miR-16b	57	107	8.108	0.03828	0.01973	0.029005	xtr-mir-16b
miR-125b	91	60	8.03	0.06112	0.011062	0.036091	xtr-mir-125b-1, xtr-mir-125b-2
miR-133c	37	110	7.817	0.02485	0.02028	0.022565	xtr-mir-133c
miR-214	100	39	7.791	0.06716	0.00719	0.037175	xtr-mir-214
miR-107	39	77	7.599	0.02619	0.0142	0.020195	xtr-mir-107
miR-30a-3p	59	49	7.574	0.03963	0.009034	0.024332	xtr-mir-30a
let-7e	41	70	7.567	0.02753	0.012906	0.020218	xtr-let-7e-1, xtr-let-7e-2
miR-221	79	36	7.564	0.05306	0.006637	0.0298485	xtr-mir-221
miR-129	30	90	7.522	0.02014	0.016593	0.0183665	xtr-mir-129-1, xtr-mir-129-2
miR-375	35	63	7.378	0.02351	0.01162	0.017565	xtr-mir-375
miR-132	47	45	7.349	0.03157	0.008297	0.0199335	xtr-mir-132
miR-455-5p	50	41	7.327	0.03358	0.007559	0.0205695	dre-mir-455-1
miR-9-3p	18	88	7.14	0.01209	0.016225	0.0141575	xtr-mir-9a-1, xtr-mir-9a-2, xtr-mir-9-3
miR-199b	46	34	7.134	0.0309	0.006268	0.018584	xtr-mir-199b
miR-106	38	41	7.13	0.02552	0.007559	0.0165395	xtr-mir-106
let-7i	33	41	7.029	0.02216	0.007559	0.0148595	xtr-let-7i
miR-15a	28	35	6.799	0.01881	0.006453	0.0126315	xtr-mir-15a
miR-142	42	23	6.792	0.02821	0.00424	0.016225	xla-mir-142
miR-145	89	10	6.753	0.05978	0.001844	0.030812	xtr-mir-145
miR-302	21	35	6.592	0.0141	0.006453	0.0102765	xtr-mir-302
let-7g	17	41	6.554	0.01142	0.007559	0.0094895	xtr-let-7g
miR-10b-5p	35	18	6.489	0.02351	0.003319	0.0134145	dre-mir-10b-2
miR-212	22	28	6.467	0.01478	0.005162	0.009971	xtr-mir-212
miR-182-3p	5	115	6.423	0.003358	0.0212	0.012279	xtr-mir-182
miR-726	2	275	6.42	0.001343	0.0507	0.0260215	dre-mir-726
let-7c	47	12	6.419	0.03157	0.002212	0.016891	xtr-let-7c
miR-203	19	30	6.411	0.01276	0.005531	0.0091455	xtr-mir-203
miR-153	17	29	6.308	0.011418	0.005347	0.0083825	xtr-mir-153-1, xtr-mir-153-2
miR-139	18	26	6.271	0.01209	0.004794	0.008442	xtr-mir-139
miR-139-5p	18	25	6.243	0.01209	0.004609	0.0083495	dre-mir-139
miR-98	18	23	6.185	0.01209	0.00424	0.008165	xtr-mir-98
miR-223	31	13	6.175	0.02082	0.002397	0.0116085	xla-mir-223
miR-18a-3p	15	20	5.956	0.01007	0.003687	0.0068785	xtr-mir-18a
miR-191	29	10	5.947	0.01948	0.001844	0.010662	xtr-mir-191
miR-140	15	18	5.882	0.01007	0.003319	0.0066945	xtr-mir-140
miR-15b	9	29	5.854	0.006045	0.005347	0.005696	xtr-mir-15b
miR-205	12	20	5.797	0.00806	0.003687	0.0058735	xla-mir-205
miR-205a	12	20	5.797	0.00806	0.003687	0.0058735	xtr-mir-205a
miR-27a	14	16	5.751	0.009403	0.00295	0.0061765	xtr-mir-27a
miR-135	9	24	5.72	0.006045	0.004424	0.0052345	xtr-mir-135-1, xtr-mir-135-2
miR-24a-5p	9	21	5.627	0.006045	0.003872	0.0049585	xtr-mir-24a
miR-16a	10	18	5.593	0.006716	0.003319	0.0050175	xtr-mir-16a
miR-425-5p	17	10	5.564	0.01142	0.001844	0.006632	xtr-mir-425
miR-429	9	16	5.436	0.006045	0.00295	0.0044975	xtr-mir-429
miR-33b	8	17	5.395	0.005373	0.003134	0.0042535	xtr-mir-33b
miR-17-3p	9	15	5.391	0.006045	0.002766	0.0044055	xtr-mir-17
miR-23a	6	22	5.373	0.00403	0.004056	0.004043	xtr-mir-23a-2, xla-mir-23a
miR-338	12	10	5.316	0.008059	0.0018437	0.00495135	xtr-mir-338-1, xtr-mir-338-2
miR-215	10	12	5.311	0.006716	0.002212	0.004464	xtr-mir-215
miR-144	8	14	5.259	0.005373	0.002581	0.003977	xtr-mir-144
miR-451	21	5	5.251	0.0141	0.0009218	0.0075109	xtr-mir-451
miR-499	12	9	5.244	0.00806	0.001659	0.0048595	xtr-mir-499
miR-217	10	9	5.114	0.006716	0.001659	0.0041875	xtr-mir-217
miR-133b	17	4	4.957	0.01142	0.0007375	0.00607875	xla-mir-133b
let-7b	6	12	4.95	0.00403	0.0022127	0.00312135	dre-let-7b, xtr-let-7b
miR-200a	6	12	4.95	0.00403	0.002212	0.003121	xtr-mir-200a
miR-24a-3p	6	9	4.752	0.00403	0.001659	0.0028445	xtr-mir-24a
miR-34a	7	7	4.692	0.004701	0.001291	0.002996	xtr-mir-34a
miR-10c	15	3	4.688	0.01007	0.0005531	0.00531155	xtr-mir-10c
miR-2184	9	4	4.504	0.006045	0.0007375	0.00339125	xtr-mir-2184
miR-2188	7	5	4.469	0.004701	0.0009218	0.0028114	xtr-mir-2188
miR-216	6	5	4.361	0.00403	0.0009218	0.0024759	xtr-mir-216
miR-27c	5	4	4.089	0.003358	0.0007375	0.00204775	xtr-mir-27c-1
miR-7	6	3	4.038	0.004029	0.0005532	0.0022911	xtr-mir-7-1, xtr-mir-7-3, xtr-mir-7-2
miR-206	8	2	4.001	0.005373	0.0003687	0.00287085	xtr-mir-206
miR-33a	3	5	3.878	0.002015	0.0009218	0.0014684	xtr-mir-33a
miR-449a-5p	3	5	3.878	0.002015	0.0009218	0.0014684	xtr-mir-449a
miR-449c-5p	3	4	3.734	0.002015	0.0007375	0.00137625	xtr-mir-449c
miR-383	1	11	3.68	0.0006716	0.002028	0.0013498	xtr-mir-383
miR-155	8	1	3.641	0.005373	0.0001844	0.0027787	xtr-mir-155
miR-29a	4	2	3.515	0.002687	0.0003687	0.00152785	xtr-mir-29a
miR-29c-3p	4	2	3.515	0.002687	0.0003687	0.00152785	xtr-mir-29c
miR-200b	1	5	3.15	0.0006716	0.0009218	0.0007967	xtr-mir-200b
miR-22-5p	1	4	3.007	0.0006716	0.0007375	0.00070455	xtr-mir-22
miR-193	8	0	2.887	0.005373	0	0.0026865	xtr-mir-193
miR-137	1	2	2.588	0.0006716	0.0003687	0.00052015	xtr-mir-137-1
miR-29d	1	1	2.228	0.0006716	0.0001844	0.000428	xtr-mir-29d
miR-24b	0	8	1.989	0	0.001475	0.0007375	xtr-mir-24b, xla-mir-24b
miR-34b	0	8	1.989	0	0.001475	0.0007375	xtr-mir-34b-2, xtr-mir-34b-3
miR-146a	2	0	1.925	0.001343	0	0.0006715	xtr-mir-146a
miR-194	0	7	1.899	0	0.0012905	0.00064525	xtr-mir-194-1, xtr-mir-194-2, xla-mir-194
miR-1a	0	6	1.796	0	0.0011062	0.0005531	xtr-mir-1a-2, xtr-mir-1a-1
miR-20a-3p	1	0	1.474	0.0006716	0	0.0003358	xtr-mir-20a
miR-449b-3p	1	0	1.474	0.0006716	0	0.0003358	xtr-mir-449b
miR-455-3p	1	0	1.474	0.0006716	0	0.0003358	dre-mir-455-1
miR-363	0	3	1.354	0	0.0005531	0.00027655	xla-mir-363
miR-363-5p	0	3	1.354	0	0.0005531	0.00027655	xtr-mir-363
miR-205b	0	2	1.114	0	0.0003687	0.00018435	xtr-mir-205b
miR-219	0	2	1.114	0	0.0003687	0.00018435	xtr-mir-219
miR-133d	0	1	0.754	0	0.0001844	9.22e-05	xla-mir-133d
miR-10b-2-3p	0	0	0	0	0	0	dre-mir-10b-2
miR-122	0	0	0	0	0	0	xtr-mir-122
miR-128-5p	0	0	0	0	0	0	dre-mir-128-1
miR-1306	0	0	0	0	0	0	xla-mir-1306
miR-139-3p	0	0	0	0	0	0	dre-mir-139
miR-196a	0	0	0	0	0	0	xtr-mir-196a
miR-196b	0	0	0	0	0	0	xtr-mir-196b
miR-1b	0	0	0	0	0	0	xtr-mir-1b, xla-mir-1b
miR-202-3p	0	0	0	0	0	0	xtr-mir-202-1, xtr-mir-202-2
miR-202-5p	0	0	0	0	0	0	xtr-mir-202-1, xtr-mir-202-2
miR-208	0	0	0	0	0	0	xtr-mir-208
miR-25-5p	0	0	0	0	0	0	dre-mir-25
miR-26a-3p	0	0	0	0	0	0	dre-mir-26a-1
miR-29b	0	0	0	0	0	0	xtr-mir-29b
miR-29c-5p	0	0	0	0	0	0	xtr-mir-29c
miR-365	0	0	0	0	0	0	xtr-mir-365-1
miR-449a-3p	0	0	0	0	0	0	xtr-mir-449a
miR-449b-5p	0	0	0	0	0	0	xtr-mir-449b
miR-449c-3p	0	0	0	0	0	0	xtr-mir-449c
miR-703	0	0	0	0	0	0	xla-mir-703
miR-9406	0	0	0	0	0	0	xtr-mir-9406
