# Supplementary material for: miR-182 Regulates Slit2-Mediated Axon Guidance by Modulating the Local Translation of a Specific mRNA
Source: Cell Rep. 2017 Jan 31;18(5):1171–86. doi: 10.1016/j.celrep.2016.12.093 (PMC5300892; doi:10.1016/j.celrep.2016.12.093)
Supplement: Table S2. Predicted miR-182 Targets Expressed in Xenopus laevis Growth Cones at Stage 32, Related to Figure 5 — Full list of predicted miR-182 targets expressed in stage 32 cultured RGC growth cones. The growth cone transcripts with the highest probability of targeting are presented in Figure 5. [file mmc3.xlsx]

## Sheet: Sheet1
Table S2: Predicted miR-182 targets expressed in Xenopus laevis growth cones
Symbol	Description	XenbaseID	EntrezID	Unigene	Function	Average Normalised Expression	TargetScan ContextScore	TargetExpress	GO
pdk4	pyruvate dehydrogenase kinase 4	XB-GENE-866081	379789	Xl.1717	dehydrogenase kinase	5.335	-0.687	16.478	GO:0004740:pyruvate dehydrogenase (acetyl-transferring) kinase activity|GO:0005524:ATP binding|GO:0006468:protein phosphorylation|GO:0016301:kinase activity|GO:0016310:phosphorylation|GO:0016772:transferase activity, transferring phosphorus-containing groups
cfl1	cofilin 1 (non-muscle)	XB-GENE-1016488	379258	Xl.8699	actin depolymerizing factor	5.187	-0.577	16.24	GO:0003779:actin binding|GO:0005622:intracellular
actr2	ARP2 actin-related protein 2 homolog	XB-GENE-17346170	NA	NA	cytoskeletal protein binding	5.494	-0.452	16.169	GO:0005515:protein binding
rgs19	regulator of G-protein signaling 19	XB-GENE-5736067	394415	Xl.6088	NA	5.074	-0.633	16.154	GO:0004871:signal transducer activity
rrp1b	ribosomal RNA processing 1B	XB-GENE-17339638	NA	NA	nucleolar protein	4.91	-0.479	15.506	GO:0006364:rRNA processing|GO:0030688:preribosome, small subunit precursor
slx1a	SLX1 homolog A, structure-specific endonuclease subunit	XB-GENE-6252778	779287	Xl.8720	nuclease	5.347	-0.369	15.37	GO:0004518:nuclease activity|GO:0005622:intracellular|GO:0006281:DNA repair
esrp1	epithelial splicing regulatory protein 1	XB-GENE-17334723	NA	NA	NA	4.908	-0.446	15.314	GO:0003676:nucleic acid binding
adcy9	adenylate cyclase 9	XB-GENE-999261	378610	Xl.1123	catalysis of the formation of cyclic AMP from ATP	4.912	-0.42	15.137	GO:0004016:adenylate cyclase activity|GO:0008294:calcium- and calmodulin-responsive adenylate cyclase activity|GO:0009190:cyclic nucleotide biosynthetic process|GO:0016849:phosphorus-oxygen lyase activity
hnf1a	HNF1 homeobox A	XB-GENE-6252640	378590	Xl.57152	homeodomain transcription factor	5.008	-0.364	14.784	GO:0003677:DNA binding|GO:0003700:transcription factor activity, sequence-specific DNA binding|GO:0005634:nucleus|GO:0006355:regulation of transcription, DNA-templated
nkx2-3	NK2 homeobox 3	XB-GENE-866456	397987	Xl.97	homeodomain transcription factor	4.708	-0.429	14.511	GO:0003677:DNA binding|GO:0003700:transcription factor activity, sequence-specific DNA binding|GO:0005634:nucleus|GO:0006355:regulation of transcription, DNA-templated
gna11	guanine nucleotide binding protein (G protein), alpha 11 (Gq class)	XB-GENE-944503	380535	Xl.884	G protein subunit Galphaq/Galphay, small G protein superfamily	4.687	-0.432	14.398	GO:0004871:signal transducer activity|GO:0005525:GTP binding|GO:0006471:protein ADP-ribosylation|GO:0007186:G-protein coupled receptor signaling pathway
mapre1	microtubule associated protein RP/EB family member 1	XB-GENE-974547	398293	Xl.7759	NA	5.59	-0.302	14.127	GO:0008017:microtubule binding
pak2	p21 protein (Cdc42/Rac)-activated kinase 2	XB-GENE-966306	399090	Xl.255	p21-activated serine/threonine protein kinase	4.895	-0.34	13.988	GO:0004672:protein kinase activity|GO:0004674:protein serine/threonine kinase activity|GO:0004675:transmembrane receptor protein serine/threonine kinase activity|GO:0004676:3-phosphoinositide-dependent protein kinase activity|GO:0004677:DNA-dependent protein kinase activity|GO:0004679:AMP-activated protein kinase activity|GO:0004683:calmodulin-dependent protein kinase activity|GO:0004686:elongati…
csk	c-src tyrosine kinase	XB-GENE-17346739	NA	NA	NA	4.688	-0.387	13.956	GO:0004672:protein kinase activity|GO:0004674:protein serine/threonine kinase activity|GO:0004713:protein tyrosine kinase activity|GO:0005524:ATP binding|GO:0006468:protein phosphorylation
pi4k2b	phosphatidylinositol 4-kinase type 2 beta	XB-GENE-974298	446885	Xl.77779	NA	4.939	-0.309	13.434	GO:0016773:phosphotransferase activity, alcohol group as acceptor
sec22b	SEC22 homolog B, vesicle trafficking protein (gene/pseudogene)	XB-GENE-999426	380599	Xl.15170	NA	4.795	-0.329	13.376	GO:0003676:nucleic acid binding|GO:0016021:integral component of membrane|GO:0016192:vesicle-mediated transport
hmgcr	3-hydroxy-3-methylglutaryl-CoA reductase	XB-GENE-5840728	397750	Xl.800	NA	4.519	-0.539	13.324	GO:0004420:hydroxymethylglutaryl-CoA reductase (NADPH) activity|GO:0005789:endoplasmic reticulum membrane|GO:0006629:lipid metabolic process|GO:0009058:biosynthetic process|GO:0042282:hydroxymethylglutaryl-CoA reductase activity
lta	lymphotoxin alpha	XB-GENE-6487346	NA	NA	cytokine	4.652	-0.356	13.311	GO:0005164:tumor necrosis factor receptor binding|GO:0006955:immune response|GO:0016020:membrane
dnajb9	DnaJ heat shock protein family (Hsp40) member B9	XB-GENE-6253609	380486	Xl.23335	molecular chaperone	4.6	-0.38	13.205	GO:0006457:protein folding|GO:0031072:heat shock protein binding|GO:0051082:unfolded protein binding
rnf208	ring finger protein 208	XB-GENE-1010183	779281	Xl.15437	NA	5.045	-0.283	12.976	GO:0000151:ubiquitin ligase complex|GO:0004842:ubiquitin-protein transferase activity|GO:0008270:zinc ion binding|GO:0016567:protein ubiquitination
vill	villin-like	XB-GENE-945612	379303	Xl.15156	NA	4.657	-0.341	12.976	GO:0003779:actin binding|GO:0007010:cytoskeleton organization
mpp1	membrane protein, palmitoylated 1	XB-GENE-6078958	379376	Xl.76377	NA	5.057	-0.28	12.927	GO:0005515:protein binding
adrm1	adhesion regulating molecule 1	XB-GENE-6252580	397797	Xl.7365	cell membrane glycoprotein	4.678	-0.331	12.914	GO:0007155:cell adhesion|GO:0016021:integral component of membrane
acbd6	acyl-CoA binding domain containing 6	XB-GENE-989240	734493	Xl.6444	NA	4.839	-0.306	12.905	GO:0000062:fatty-acyl-CoA binding
map4k5	mitogen-activated protein kinase kinase kinase kinase 5	XB-GENE-17344789	NA	NA	NA	5.035	-0.275	12.839	GO:0004672:protein kinase activity|GO:0004674:protein serine/threonine kinase activity|GO:0004691:cAMP-dependent protein kinase activity|GO:0004713:protein tyrosine kinase activity|GO:0005524:ATP binding|GO:0005952:cAMP-dependent protein kinase complex|GO:0005956:protein kinase CK2 complex|GO:0006468:protein phosphorylation|GO:0008603:cAMP-dependent protein kinase regulator activity
upk1b	uroplakin 1B	XB-GENE-988030	444780	Xl.4110	NA	4.771	-0.307	12.76	GO:0016021:integral component of membrane
itga5	integrin subunit alpha 5	XB-GENE-17340799	NA	NA	cell surface receptor subunit	4.683	-0.322	12.736	GO:0007155:cell adhesion|GO:0007160:cell-matrix adhesion|GO:0008305:integrin complex
rpl38	ribosomal protein L38	XB-GENE-967901	447139	Xl.47191	NA	8.109	-0.235	12.597	GO:0003735:structural constituent of ribosome|GO:0005622:intracellular|GO:0005840:ribosome|GO:0006412:translation
vbp1	von Hippel-Lindau binding protein 1	XB-GENE-980561	380543	Xl.15995	NA	4.496	-0.437	12.562	GO:0005515:protein binding|GO:0006457:protein folding|GO:0016272:prefoldin complex
ube2q2	ubiquitin conjugating enzyme E2Q family member 2	XB-GENE-5858863	398940	Xl.27299	NA	5.059	-0.251	12.342	GO:0006464:cellular protein modification process
efhd1	EF-hand domain family member D1	XB-GENE-6078832	444200	Xl.7111	NA	4.868	-0.274	12.313	GO:0005509:calcium ion binding
mecp2	methyl-CpG binding protein 2	XB-GENE-494744	398087	Xl.439	methyl-CpG binding transcription factor	4.964	-0.259	12.288	GO:0003677:DNA binding
rac1	ras-related C3 botulinum toxin substrate 1 (rho family, small GTP binding protein Rac1)	XB-GENE-17333383	NA	NA	small GTPase, Rho type	4.539	-0.354	12.208	GO:0005525:GTP binding|GO:0007264:small GTPase mediated signal transduction|GO:0015031:protein transport
myl9	myosin light chain 9	XB-GENE-5949901	446851	Xl.11918	NA	4.471	-0.443	12.203	GO:0005509:calcium ion binding
canx	calnexin	XB-GENE-6251650	379102	Xl.76314	NA	4.584	-0.331	12.159	GO:0005509:calcium ion binding
ctsb	cathepsin B	XB-GENE-17330489	NA	NA	NA	4.641	-0.296	11.781	GO:0004197:cysteine-type endopeptidase activity|GO:0006508:proteolysis|GO:0008234:cysteine-type peptidase activity
rpl10a	ribosomal protein L10a	XB-GENE-974211	379897	Xl.85128	NA	5.588	-0.209	11.65	GO:0003735:structural constituent of ribosome|GO:0005622:intracellular|GO:0005840:ribosome|GO:0006412:translation
spin1	spindlin 1	XB-GENE-954621	734556	Xl.20083	NA	4.517	-0.341	11.579	GO:0007276:gamete generation
cry-dash	NA	XB-GENE-5887331	403387	Xl.22568	NA	4.513	-0.333	11.375	GO:0003904:deoxyribodipyrimidine photo-lyase activity|GO:0003913:DNA photolyase activity|GO:0006281:DNA repair
pmpca	peptidase (mitochondrial processing) alpha	XB-GENE-17346646	NA	NA	NA	4.508	-0.338	11.34	GO:0004222:metalloendopeptidase activity|GO:0006508:proteolysis|GO:0017087:mitochondrial processing peptidase complex
zc3h13	zinc finger CCCH-type containing 13	XB-GENE-5798738	495149	Xl.76347	NA	4.855	-0.241	11.254	GO:0003676:nucleic acid binding
enpp2	ectonucleotide pyrophosphatase/phosphodiesterase 2	XB-GENE-17335393	NA	NA	NA	4.797	-0.245	11.251	GO:0003676:nucleic acid binding|GO:0004519:endonuclease activity|GO:0009117:nucleotide metabolic process|GO:0016787:hydrolase activity
prdm1	PR domain containing 1, with ZNF domain	XB-GENE-17335875	NA	NA	transcription factor	5.36	-0.196	11.168	GO:0003676:nucleic acid binding|GO:0004812:aminoacyl-tRNA ligase activity|GO:0005524:ATP binding|GO:0005634:nucleus|GO:0006418:tRNA aminoacylation for protein translation|GO:0008270:zinc ion binding
mbtps1	membrane bound transcription factor peptidase, site 1	XB-GENE-1016866	447205	Xl.8283	peptidase	4.485	-0.347	11.146	GO:0004252:serine-type endopeptidase activity|GO:0006508:proteolysis
clic6	chloride intracellular channel 6	XB-GENE-17346709	NA	NA	NA	4.413	-0.422	11.146	GO:0004832:valine-tRNA ligase activity|GO:0005247:voltage-gated chloride channel activity|GO:0006821:chloride transport|GO:0016020:membrane
gyg1	glycogenin 1	XB-GENE-852734	446485	Xl.23907	glycogenin glucosyltransferase	4.73	-0.25	11.141	GO:0008466:glycogenin glucosyltransferase activity|GO:0016051:carbohydrate biosynthetic process|GO:0016758:transferase activity, transferring hexosyl groups
ren	renin	XB-GENE-17337174	NA	NA	aspartyl protease	4.538	-0.311	11.113	GO:0004190:aspartic-type endopeptidase activity|GO:0006508:proteolysis
sim2	single-minded family bHLH transcription factor 2	XB-GENE-17340682	NA	NA	transcriptional regulator	5.173	-0.203	11.084	GO:0003677:DNA binding|GO:0003700:transcription factor activity, sequence-specific DNA binding|GO:0004871:signal transducer activity|GO:0005634:nucleus|GO:0006355:regulation of transcription, DNA-templated|GO:0007165:signal transduction
alg5	ALG5, dolichyl-phosphate beta-glucosyltransferase	XB-GENE-946760	379570	Xl.2885	NA	4.441	-0.368	10.999	GO:0004581:dolichyl-phosphate beta-glucosyltransferase activity
prkcz	protein kinase C, zeta	XB-GENE-17338618	NA	NA	serine/threonine kinase	4.7	-0.251	10.994	GO:0004672:protein kinase activity|GO:0004674:protein serine/threonine kinase activity|GO:0004691:cAMP-dependent protein kinase activity|GO:0004713:protein tyrosine kinase activity|GO:0005524:ATP binding|GO:0005952:cAMP-dependent protein kinase complex|GO:0005956:protein kinase CK2 complex|GO:0006468:protein phosphorylation|GO:0008603:cAMP-dependent protein kinase regulator activity
emp1	epithelial membrane protein 1	XB-GENE-17331954	NA	NA	NA	4.747	-0.241	10.95	GO:0016020:membrane
cyr61	cysteine-rich, angiogenic inducer, 61	XB-GENE-17330165	NA	NA	secreted, heparin-binding, extracellular matrix-associated protein	4.537	-0.306	10.916	GO:0001558:regulation of cell growth|GO:0005520:insulin-like growth factor binding|GO:0005576:extracellular region
cox4i2	cytochrome c oxidase subunit IV isoform 2 (lung)	XB-GENE-6254169	444815	Xl.23896	NA	4.767	-0.238	10.891	GO:0004129:cytochrome-c oxidase activity
foxh1	forkhead box H1	XB-GENE-1194377	398070	Xl.381	winged helix transcription factor	4.445	-0.354	10.864	GO:0003700:transcription factor activity, sequence-specific DNA binding|GO:0005634:nucleus|GO:0006355:regulation of transcription, DNA-templated
gdpd1	glycerophosphodiester phosphodiesterase domain containing 1	XB-GENE-17346041	NA	NA	Glycerophosphoryl diester phosphodiesterase	4.613	-0.268	10.804	GO:0006071:glycerol metabolic process|GO:0008889:glycerophosphodiester phosphodiesterase activity
pold2	polymerase (DNA directed), delta 2, accessory subunit	XB-GENE-999393	379793	Xl.4169	NA	4.816	-0.229	10.704	GO:0003887:DNA-directed DNA polymerase activity
odc1	ornithine decarboxylase 1	XB-GENE-17336191	NA	NA	rate-limiting enzyme, polyamine biosynthesis pathway	4.634	-0.256	10.698	GO:0003824:catalytic activity|GO:0004586:ornithine decarboxylase activity|GO:0006596:polyamine biosynthetic process
ccdc17	coiled-coil domain containing 17	XB-GENE-6487607	NA	NA	NA	4.368	-0.441	10.567	GO:0003676:nucleic acid binding|GO:0005634:nucleus|GO:0008270:zinc ion binding
cnih4	cornichon family AMPA receptor auxiliary protein 4	XB-GENE-17343243	NA	NA	NA	4.525	-0.291	10.372	GO:0016020:membrane
ddah2	dimethylarginine dimethylaminohydrolase 2	XB-GENE-17334306	NA	NA	hydrolase	4.673	-0.234	10.176	GO:0016403:dimethylargininase activity
fscn1	fascin actin-bundling protein 1	XB-GENE-17346730	NA	NA	actin-bundling protein	4.432	-0.325	9.912	GO:0030674:protein binding, bridging|GO:0051015:actin filament binding
nr2f6	nuclear receptor subfamily 2 group F member 6	XB-GENE-480822	379873	Xl.12429	steroid hormone receptor	4.308	-0.462	9.802	GO:0003677:DNA binding|GO:0003700:transcription factor activity, sequence-specific DNA binding|GO:0003707:steroid hormone receptor activity|GO:0004879:RNA polymerase II transcription factor activity, ligand-activated sequence-specific DNA binding|GO:0005634:nucleus|GO:0006355:regulation of transcription, DNA-templated
ap1m1	adaptor related protein complex 1 mu 1 subunit	XB-GENE-17341355	NA	NA	NA	5.029	-0.172	9.738	GO:0006886:intracellular protein transport|GO:0030125:clathrin vesicle coat
fgf9	fibroblast growth factor 9	XB-GENE-6067935	378562	Xl.367	heparin-binding growth factor	4.466	-0.303	9.655	GO:0008083:growth factor activity
rps6ka6	ribosomal protein S6 kinase, 90kDa, polypeptide 6	XB-GENE-17340848	NA	NA	serine/threonine kinase	4.351	-0.384	9.649	GO:0004672:protein kinase activity|GO:0004674:protein serine/threonine kinase activity|GO:0004691:cAMP-dependent protein kinase activity|GO:0004713:protein tyrosine kinase activity|GO:0004867:serine-type endopeptidase inhibitor activity|GO:0005524:ATP binding|GO:0005952:cAMP-dependent protein kinase complex|GO:0005956:protein kinase CK2 complex|GO:0006468:protein phosphorylation|GO:0008603:cAMP-d…
fut11	fucosyltransferase 11 (alpha (1,3) fucosyltransferase)	XB-GENE-17345888	NA	NA	NA	4.278	-0.611	9.576	GO:0000009:alpha-1,6-mannosyltransferase activity|GO:0000026:alpha-1,2-mannosyltransferase activity|GO:0000030:mannosyltransferase activity|GO:0000033:alpha-1,3-mannosyltransferase activity|GO:0003980:UDP-glucose:glycoprotein glucosyltransferase activity|GO:0004376:glycolipid mannosyltransferase activity|GO:0004576:oligosaccharyl transferase activity|GO:0004583:dolichyl-phosphate-glucose-glycolip…
kcnb2	potassium channel, voltage gated Shab related subfamily B, member 2	XB-GENE-989395	378534	Xl.343	NA	4.566	-0.242	9.53	GO:0005216:ion channel activity|GO:0005249:voltage-gated potassium channel activity|GO:0005261:cation channel activity|GO:0005267:potassium channel activity|GO:0006811:ion transport|GO:0006812:cation transport|GO:0006813:potassium ion transport|GO:0008076:voltage-gated potassium channel complex|GO:0016020:membrane
dld	dihydrolipoamide dehydrogenase	XB-GENE-982854	380588	Xl.54924	NA	4.442	-0.304	9.473	GO:0004148:dihydrolipoyl dehydrogenase activity|GO:0005737:cytoplasm|GO:0015036:disulfide oxidoreductase activity|GO:0016491:oxidoreductase activity|GO:0050660:flavin adenine dinucleotide binding
atp5f1	ATP synthase, H+ transporting, mitochondrial Fo complex subunit B1	XB-GENE-972913	379397	Xl.600	NA	4.617	-0.223	9.442	GO:0015986:ATP synthesis coupled proton transport|GO:0016469:proton-transporting two-sector ATPase complex|GO:0046933:proton-transporting ATP synthase activity, rotational mechanism|GO:0046961:proton-transporting ATPase activity, rotational mechanism
tram2	translocation associated membrane protein 2	XB-GENE-960501	398231	Xl.50830	NA	4.669	-0.211	9.418	GO:0016021:integral component of membrane
kcna7	potassium channel, voltage gated shaker related subfamily A, member 7	XB-GENE-992814	373638	Xl.750	NA	4.676	-0.207	9.388	GO:0005216:ion channel activity|GO:0005249:voltage-gated potassium channel activity|GO:0005261:cation channel activity|GO:0005267:potassium channel activity|GO:0005515:protein binding|GO:0006811:ion transport|GO:0006812:cation transport|GO:0006813:potassium ion transport|GO:0008076:voltage-gated potassium channel complex|GO:0016020:membrane
rfx2	regulatory factor X2	XB-GENE-17337043	NA	NA	transcription factor	4.421	-0.308	9.197	GO:0003677:DNA binding|GO:0005634:nucleus|GO:0006355:regulation of transcription, DNA-templated
jak2	Janus kinase 2 (a protein tyrosine kinase)	XB-GENE-17333894	NA	NA	protein tyrosine kinase	4.43	-0.296	9.067	GO:0004672:protein kinase activity|GO:0004674:protein serine/threonine kinase activity|GO:0004713:protein tyrosine kinase activity|GO:0005524:ATP binding|GO:0005856:cytoskeleton|GO:0006468:protein phosphorylation
dnpep	aspartyl aminopeptidase	XB-GENE-965164	443951	Xl.14760	NA	4.527	-0.242	9.066	GO:0005773:vacuole|GO:0006508:proteolysis
edem1	ER degradation enhancer, mannosidase alpha-like 1	XB-GENE-17344625	NA	NA	glycosyl hydrolase	4.391	-0.318	8.982	GO:0004553:hydrolase activity, hydrolyzing O-glycosyl compounds|GO:0004571:mannosyl-oligosaccharide 1,2-alpha-mannosidase activity|GO:0005509:calcium ion binding|GO:0006487:protein N-linked glycosylation|GO:0008933:lytic transglycosylase activity|GO:0015923:mannosidase activity|GO:0015924:mannosyl-oligosaccharide mannosidase activity|GO:0015925:galactosidase activity|GO:0015926:glucosidase activi…
hes4	hes family bHLH transcription factor 4	XB-GENE-6256031	398579	Xl.25977	helix-loop-helix transcription factor/transcriptional repressor	5.185	-0.146	8.879	GO:0003677:DNA binding|GO:0006355:regulation of transcription, DNA-templated
slc25a17	solute carrier family 25 (mitochondrial carrier; peroxisomal membrane protein, 34kDa), member 17	XB-GENE-6251924	398157	Xl.602	transmembrane solute exchange	4.287	-0.405	8.861	GO:0005215:transporter activity|GO:0005488:binding|GO:0005743:mitochondrial inner membrane|GO:0006810:transport|GO:0016020:membrane
nkx2-6	NK2 homeobox 6	XB-GENE-17340944	NA	NA	homeodomain transcription factor	4.761	-0.175	8.858	GO:0003677:DNA binding|GO:0003700:transcription factor activity, sequence-specific DNA binding|GO:0005634:nucleus|GO:0006355:regulation of transcription, DNA-templated
pou4f1	POU class 4 homeobox 1	XB-GENE-866464	373813	Xl.21549	homeodomain transcription factor	5.111	-0.147	8.834	GO:0003677:DNA binding|GO:0003700:transcription factor activity, sequence-specific DNA binding|GO:0005634:nucleus|GO:0006355:regulation of transcription, DNA-templated
prox1	prospero homeobox 1	XB-GENE-17331607	NA	NA	homeodomain transcription factor	4.265	-0.431	8.713	GO:0003677:DNA binding|GO:0005634:nucleus|GO:0007275:multicellular organism development
rbm5	RNA binding motif protein 5	XB-GENE-494991	779346	Xl.7259	nucleic acid binding	4.862	-0.162	8.707	GO:0003676:nucleic acid binding|GO:0005622:intracellular|GO:0005634:nucleus|GO:0008270:zinc ion binding
rbm17	RNA binding motif protein 17	XB-GENE-866271	733282	Xl.11721	mRNA splicing factor	5.301	-0.139	8.686	GO:0003676:nucleic acid binding|GO:0005622:intracellular
znf703	zinc finger protein 703	XB-GENE-1217466	403392	Xl.1529	Zn-finger	4.974	-0.151	8.596	GO:0003676:nucleic acid binding|GO:0005634:nucleus|GO:0008270:zinc ion binding
dbx1	developing brain homeobox 1	XB-GENE-17334739	NA	NA	homeodomain transcription factor	4.872	-0.159	8.595	GO:0003677:DNA binding|GO:0003700:transcription factor activity, sequence-specific DNA binding|GO:0005634:nucleus|GO:0006355:regulation of transcription, DNA-templated
ebf3	early B-cell factor 3	XB-GENE-17330439	NA	NA	NA	4.408	-0.295	8.554	GO:0003677:DNA binding|GO:0005634:nucleus|GO:0006355:regulation of transcription, DNA-templated
znf653	zinc finger protein 653	XB-GENE-17335595	NA	NA	zinc finger, C2H2 type	4.865	-0.157	8.453	GO:0003676:nucleic acid binding|GO:0005634:nucleus|GO:0008270:zinc ion binding
fermt1	fermitin family member 1	XB-GENE-17331053	NA	NA	Mitogen inducible gene product (contains ERM and PH domains)	4.369	-0.317	8.447	GO:0005856:cytoskeleton
sox11	SRY-box 11	XB-GENE-6252061	100216330	Xl.891	HMG-box transcription factor	4.624	-0.191	8.433	GO:0003677:DNA binding|GO:0006355:regulation of transcription, DNA-templated
ache	acetylcholinesterase (Yt blood group)	XB-GENE-923165	100158421	Xl.8415	degradation of neurotransmitter acetylcholine	4.923	-0.151	8.426	GO:0003824:catalytic activity|GO:0003990:acetylcholinesterase activity|GO:0004104:cholinesterase activity
slc25a44	solute carrier family 25 member 44	XB-GENE-6078665	447280	Xl.3595	NA	4.371	-0.314	8.419	GO:0005215:transporter activity|GO:0005488:binding|GO:0005743:mitochondrial inner membrane|GO:0006810:transport|GO:0016020:membrane
erf	Ets2 repressor factor	XB-GENE-17337968	NA	NA	transcription factor	5.66	-0.128	8.313	GO:0003677:DNA binding|GO:0003700:transcription factor activity, sequence-specific DNA binding|GO:0005634:nucleus|GO:0006355:regulation of transcription, DNA-templated
ednra	endothelin receptor type A	XB-GENE-1007000	380342	Xl.9747	G protein-coupled receptor	4.384	-0.298	8.27	GO:0004962:endothelin receptor activity|GO:0007186:G-protein coupled receptor signaling pathway|GO:0016021:integral component of membrane
xpo7	exportin 7	XB-GENE-6256444	407845	Xl.70699	protein export from nucleus	4.382	-0.299	8.233	GO:0000059:protein import into nucleus, docking|GO:0005634:nucleus|GO:0005643:nuclear pore|GO:0005737:cytoplasm|GO:0008565:protein transporter activity
ran	RAN, member RAS oncogene family	XB-GENE-17336523	NA	NA	small GTPase	4.249	-0.416	8.215	GO:0003924:GTPase activity|GO:0005525:GTP binding|GO:0006886:intracellular protein transport|GO:0007264:small GTPase mediated signal transduction|GO:0015031:protein transport
hm13	histocompatibility (minor) 13	XB-GENE-17344902	NA	NA	NA	5.718	-0.124	8.158	GO:0016021:integral component of membrane
acvr2a	activin A receptor type IIA	XB-GENE-865037	399283	Xl.1080	transforming growth factor-beta receptor	4.595	-0.192	8.099	GO:0004672:protein kinase activity|GO:0004674:protein serine/threonine kinase activity|GO:0004675:transmembrane receptor protein serine/threonine kinase activity|GO:0004691:cAMP-dependent protein kinase activity|GO:0004702:receptor signaling protein serine/threonine kinase activity|GO:0004713:protein tyrosine kinase activity|GO:0005024:transforming growth factor beta-activated receptor activity|G…
st8sia1	ST8 alpha-N-acetyl-neuraminide alpha-2,8-sialyltransferase 1	XB-GENE-5824746	398735	Xl.29879	NA	5.163	-0.132	8.061	GO:0003828:alpha-N-acetylneuraminate alpha-2,8-sialyltransferase activity|GO:0006486:protein glycosylation|GO:0008152:metabolic process|GO:0008373:sialyltransferase activity|GO:0016020:membrane
hagh	hydroxyacylglutathione hydrolase	XB-GENE-6254719	734940	Xl.25424	NA	4.406	-0.283	8.048	GO:0004416:hydroxyacylglutathione hydrolase activity
arf4	ADP ribosylation factor 4	XB-GENE-17334699	NA	NA	small GTPase	5.179	-0.131	8.042	GO:0003924:GTPase activity|GO:0005525:GTP binding|GO:0006886:intracellular protein transport|GO:0007264:small GTPase mediated signal transduction|GO:0015031:protein transport
pax9	paired box 9	XB-GENE-864845	378646	Xl.21602	paired box transcription factor	5.078	-0.134	8.034	GO:0005634:nucleus|GO:0007275:multicellular organism development
pofut1	protein O-fucosyltransferase 1	XB-GENE-979250	398423	Xl.1509	GDP-fucose protein O-fucosyltransferase	4.616	-0.176	7.882	GO:0046922:peptide-O-fucosyltransferase activity
gata1	GATA binding protein 1 (globin transcription factor 1)	XB-GENE-6252666	378511	Xl.791	zinc finger transcription factor	4.574	-0.191	7.858	GO:0003700:transcription factor activity, sequence-specific DNA binding|GO:0005634:nucleus|GO:0006355:regulation of transcription, DNA-templated
znf238.2	zinc finger protein 238, gene 2	XB-GENE-1219070	379322	Xl.23523	zinc finger, C2H2 type	4.251	-0.376	7.716	GO:0003676:nucleic acid binding|GO:0005515:protein binding|GO:0005634:nucleus|GO:0008270:zinc ion binding
mthfs	5,10-methenyltetrahydrofolate synthetase (5-formyltetrahydrofolate cyclo-ligase)	XB-GENE-982615	734296	Xl.55938	NA	4.308	-0.325	7.706	GO:0003824:catalytic activity|GO:0008152:metabolic process|GO:0030272:5-formyltetrahydrofolate cyclo-ligase activity
pdhx	pyruvate dehydrogenase complex component X	XB-GENE-955127	447247	Xl.21214	NA	4.861	-0.143	7.653	GO:0004742:dihydrolipoyllysine-residue acetyltransferase activity|GO:0005515:protein binding|GO:0008152:metabolic process|GO:0030523:dihydrolipoamide S-acyltransferase activity
lrrc4	leucine rich repeat containing 4	XB-GENE-17338224	NA	NA	Leucine rich repeat	4.472	-0.232	7.617	GO:0008152:metabolic process|GO:0016491:oxidoreductase activity
tpd52	tumor protein D52	XB-GENE-17340895	NA	NA	NA	4.283	-0.34	7.591	GO:0004190:aspartic-type endopeptidase activity|GO:0006508:proteolysis
celf1	CUGBP, Elav-like family member 1	XB-GENE-854043	399360	Xl.25921	mediation of sequence-specific mRNA deadenylation	4.242	-0.389	7.578	GO:0003676:nucleic acid binding|GO:0003723:RNA binding
mgat1	mannosyl (alpha-1,3-)-glycoprotein beta-1,2-N-acetylglucosaminyltransferase	XB-GENE-941677	379038	Xl.12091	NA	4.829	-0.145	7.575	GO:0000139:Golgi membrane|GO:0003827:alpha-1,3-mannosylglycoprotein 2-beta-N-acetylglucosaminyltransferase activity|GO:0006487:protein N-linked glycosylation
rcor2	REST corepressor 2	XB-GENE-6251773	431821	Xl.7678	DNA binding	4.601	-0.174	7.567	GO:0003677:DNA binding|GO:0005634:nucleus
rpl15	ribosomal protein L15	XB-GENE-960257	380459	Xl.6271	NA	7.378	-0.108	7.56	GO:0003735:structural constituent of ribosome|GO:0005622:intracellular|GO:0005840:ribosome|GO:0006412:translation
dnal4	dynein, axonemal, light chain 4	XB-GENE-17342549	NA	NA	microtubule motor component	5.88	-0.107	7.471	GO:0003777:microtubule motor activity|GO:0005875:microtubule associated complex|GO:0007017:microtubule-based process
git2	G protein-coupled receptor kinase interacting ArfGAP 2	XB-GENE-949244	444265	Xl.19374	GTPase-activating proteins of the GIfamily	4.607	-0.167	7.417	GO:0043087:regulation of GTPase activity
kpna3	karyopherin alpha 3 (importin alpha 4)	XB-GENE-953234	432069	Xl.76710	NA	4.372	-0.28	7.413	GO:0006606:protein import into nucleus|GO:0006886:intracellular protein transport|GO:0008565:protein transporter activity
mos	v-mos Moloney murine sarcoma viral oncogene homolog	XB-GENE-1011507	397924	Xl.599	Tyrosine kinase specific for activated (GTP-bound) p21cdc42Hs	4.466	-0.229	7.408	GO:0004672:protein kinase activity|GO:0004674:protein serine/threonine kinase activity|GO:0004691:cAMP-dependent protein kinase activity|GO:0004713:protein tyrosine kinase activity|GO:0005524:ATP binding|GO:0005952:cAMP-dependent protein kinase complex|GO:0005956:protein kinase CK2 complex|GO:0006468:protein phosphorylation|GO:0008603:cAMP-dependent protein kinase regulator activity
qki	QKI, KH domain containing, RNA binding	XB-GENE-6254729	734923	Xl.55586	nucleic acid binding	4.597	-0.171	7.369	GO:0003676:nucleic acid binding
bmp1	bone morphogenetic protein 1	XB-GENE-479195	399093	Xl.314	metallopeptidase	6.436	-0.102	7.334	GO:0005509:calcium ion binding|GO:0006508:proteolysis|GO:0008237:metallopeptidase activity|GO:0008270:zinc ion binding
palm	paralemmin	XB-GENE-5958277	100101269	Xl.79679	NA	5.363	-0.109	7.322	GO:0008360:regulation of cell shape|GO:0016020:membrane
lhx3	LIM homeobox 3	XB-GENE-865930	397959	Xl.32	LIM and homeodomain containing transcription factor	4.378	-0.268	7.294	GO:0003677:DNA binding|GO:0003700:transcription factor activity, sequence-specific DNA binding|GO:0005634:nucleus|GO:0006355:regulation of transcription, DNA-templated|GO:0008270:zinc ion binding
rpl12	ribosomal protein L12	XB-GENE-1008861	379814	Xl.45427	NA	5.546	-0.104	7.246	GO:0003735:structural constituent of ribosome|GO:0005622:intracellular|GO:0005840:ribosome|GO:0006412:translation
pfdn5	prefoldin subunit 5	XB-GENE-17345476	NA	NA	NA	4.428	-0.238	7.234	GO:0005515:protein binding|GO:0006457:protein folding|GO:0016272:prefoldin complex
eef1d	eukaryotic translation elongation factor 1 delta (guanine nucleotide exchange protein)	XB-GENE-958974	397892	Xl.1171	NA	6.009	-0.099	7.222	GO:0003746:translation elongation factor activity|GO:0005853:eukaryotic translation elongation factor 1 complex|GO:0006414:translational elongation
adcyap1	adenylate cyclase activating polypeptide 1 (pituitary)	XB-GENE-992316	398136	Xl.546	NA	4.627	-0.16	7.212	GO:0005179:hormone activity|GO:0005576:extracellular region
myc	v-myc avian myelocytomatosis viral oncogene homolog	XB-GENE-6053022	379052	Xl.826	NA	4.487	-0.213	7.202	GO:0003700:transcription factor activity, sequence-specific DNA binding|GO:0005634:nucleus|GO:0006355:regulation of transcription, DNA-templated
eif5a	eukaryotic translation initiation factor 5A	XB-GENE-17339505	NA	NA	NA	7.472	-0.096	7.193	GO:0003743:translation initiation factor activity|GO:0006413:translational initiation
rps28p9	ribosomal protein S28 pseudogene 9	XB-GENE-17344181	NA	NA	NA	4.855	-0.135	7.142	GO:0003735:structural constituent of ribosome|GO:0005622:intracellular|GO:0005840:ribosome|GO:0006412:translation
foxo3	forkhead box O3	XB-GENE-17336905	NA	NA	forkhead domain transcription factor	4.303	-0.31	7.135	GO:0003700:transcription factor activity, sequence-specific DNA binding|GO:0005634:nucleus|GO:0006355:regulation of transcription, DNA-templated
wsb1	WD repeat and SOCS box containing 1	XB-GENE-5920544	380049	Xl.5772	NA	4.155	-0.541	7.096	GO:0003847:1-alkyl-2-acetylglycerophosphocholine esterase activity
b4galnt1	beta-1,4-N-acetyl-galactosaminyl transferase 1	XB-GENE-960515	379299	Xl.23527	NA	4.438	-0.229	7.085	GO:0003947:(N-acetylneuraminyl)-galactosylglucosylceramide N-acetylgalactosaminyltransferase activity|GO:0016758:transferase activity, transferring hexosyl groups|GO:0030173:integral component of Golgi membrane|GO:0030259:lipid glycosylation
tgif2	TGFB-induced factor homeobox 2	XB-GENE-876504	447461	Xl.7324	homeodomain transcription factor	4.71	-0.144	7.063	GO:0003677:DNA binding|GO:0003700:transcription factor activity, sequence-specific DNA binding|GO:0005634:nucleus|GO:0006355:regulation of transcription, DNA-templated
ppt2	palmitoyl-protein thioesterase 2	XB-GENE-865230	379689	Xl.12677	protein modification	4.52	-0.186	7.038	GO:0003824:catalytic activity|GO:0005764:lysosome|GO:0006464:cellular protein modification process|GO:0008474:palmitoyl-(protein) hydrolase activity
march5	membrane associated ring-CH-type finger 5	XB-GENE-17345432	NA	NA	ubiquitin-protein ligase	4.246	-0.349	7.033	GO:0000151:ubiquitin ligase complex|GO:0004842:ubiquitin-protein transferase activity|GO:0008270:zinc ion binding|GO:0016567:protein ubiquitination
dtx1	deltex 1, E3 ubiquitin ligase	XB-GENE-17338353	NA	NA	ubiquitin ligase	4.488	-0.204	7.012	GO:0000151:ubiquitin ligase complex|GO:0004842:ubiquitin-protein transferase activity|GO:0008270:zinc ion binding|GO:0016567:protein ubiquitination
rdh5	retinol dehydrogenase 5 (11-cis/9-cis)	XB-GENE-1011662	444623	Xl.26338	retinoid metabolism	4.453	-0.218	6.997	GO:0004745:retinol dehydrogenase activity|GO:0008152:metabolic process|GO:0016491:oxidoreductase activity
ldlr	low density lipoprotein receptor	XB-GENE-6252601	397757	Xl.820	EGF-like calcium ion binding	4.357	-0.277	6.975	GO:0005509:calcium ion binding|GO:0016020:membrane
plcxd2	phosphatidylinositol-specific phospholipase C, X domain containing 2	XB-GENE-17335717	NA	NA	NA	4.555	-0.171	6.952	GO:0004629:phospholipase C activity|GO:0007165:signal transduction
ept1	ethanolaminephosphotransferase 1	XB-GENE-991200	446329	Xl.13166	NA	5.089	-0.111	6.91	GO:0004307:ethanolaminephosphotransferase activity|GO:0008654:phospholipid biosynthetic process
gatm	glycine amidinotransferase (L-arginine:glycine amidinotransferase)	XB-GENE-974520	379386	Xl.7438	NA	4.911	-0.124	6.906	GO:0015068:glycine amidinotransferase activity
cyb561	cytochrome b561	XB-GENE-6251972	594867	Xl.6682	electron transport	4.601	-0.159	6.887	GO:0016021:integral component of membrane
cd38	CD38 molecule	XB-GENE-945956	100036901	Xl.77268	NA	5.227	-0.1	6.837	GO:0003953:NAD+ nucleosidase activity
lhx2	LIM homeobox 2	XB-GENE-865959	378634	Xl.85824	homeodomain transcription factor	5.006	-0.115	6.766	GO:0003677:DNA binding|GO:0003700:transcription factor activity, sequence-specific DNA binding|GO:0005634:nucleus|GO:0006355:regulation of transcription, DNA-templated|GO:0008270:zinc ion binding
nedd4l	neural precursor cell expressed, developmentally down-regulated 4-like, E3 ubiquitin protein ligase	XB-GENE-17343422	NA	NA	ubiquitin-protein ligase	4.399	-0.239	6.719	GO:0004842:ubiquitin-protein transferase activity|GO:0005622:intracellular|GO:0006464:cellular protein modification process|GO:0008766:UDP-N-acetylmuramoylalanyl-D-glutamyl-2,6-diaminopimelate-D-alanyl-D-alanine ligase activity|GO:0016881:acid-amino acid ligase activity|GO:0018169:ribosomal S6-glutamic acid ligase activity
akr1b1	aldo-keto reductase family 1, member B1 (aldose reductase)	XB-GENE-5821808	398904	Xl.4623	NA	4.35	-0.269	6.667	GO:0004032:alditol:NADP+ 1-oxidoreductase activity|GO:0016491:oxidoreductase activity
fbl	fibrillarin	XB-GENE-17332388	NA	NA	NA	4.371	-0.252	6.666	GO:0003723:RNA binding|GO:0005634:nucleus|GO:0006364:rRNA processing
cdh3	cadherin 3, type 1, P-cadherin (placental)	XB-GENE-864850	594865	Xl.34238	cell adhesion	4.989	-0.113	6.629	GO:0005509:calcium ion binding|GO:0007156:homophilic cell adhesion via plasma membrane adhesion molecules|GO:0016020:membrane
rbm45	RNA binding motif protein 45	XB-GENE-17339996	NA	NA	NA	4.679	-0.14	6.564	GO:0003676:nucleic acid binding
gata2	GATA binding protein 2	XB-GENE-17344664	NA	NA	zinc finger transcription factor	4.543	-0.166	6.543	GO:0003700:transcription factor activity, sequence-specific DNA binding|GO:0005634:nucleus|GO:0006355:regulation of transcription, DNA-templated
tgs1	trimethylguanosine synthase 1	XB-GENE-17340689	NA	NA	NA	4.376	-0.244	6.502	GO:0008757:S-adenosylmethionine-dependent methyltransferase activity
eef2.1	eukaryotic translation elongation factor 2, gene 1	XB-GENE-17344318	NA	NA	NA	5.221	-0.09	6.492	GO:0003924:GTPase activity|GO:0005525:GTP binding|GO:0006412:translation
enc1	ectodermal-neural cortex 1 (with BTB domain)	XB-GENE-966096	399409	Xl.76887	Proteins containing BTB/POZ and Kelch domains, involved in regulatory/signal transduction processes	4.162	-0.406	6.472	GO:0004197:cysteine-type endopeptidase activity|GO:0005515:protein binding|GO:0006508:proteolysis
kcna2	potassium channel, voltage gated shaker related subfamily A, member 2	XB-GENE-17341622	NA	NA	NA	4.888	-0.118	6.469	GO:0005216:ion channel activity|GO:0005249:voltage-gated potassium channel activity|GO:0005261:cation channel activity|GO:0005267:potassium channel activity|GO:0005515:protein binding|GO:0006811:ion transport|GO:0006812:cation transport|GO:0006813:potassium ion transport|GO:0008076:voltage-gated potassium channel complex|GO:0016020:membrane
naa15	N(alpha)-acetyltransferase 15, NatA auxiliary subunit	XB-GENE-960106	779106	Xl.82649	NA	4.7	-0.135	6.44	GO:0004596:peptide alpha-N-acetyltransferase activity
dnajc7	DnaJ heat shock protein family (Hsp40) member C7	XB-GENE-946351	100380964	Xl.2808	NA	5.529	0.02	6.417	GO:0006457:protein folding|GO:0031072:heat shock protein binding|GO:0051082:unfolded protein binding
frzb2	frizzled-related protein 2	XB-GENE-876726	398184	Xl.619	secreted wnt antagonist	4.356	-0.258	6.406	GO:0004888:transmembrane signaling receptor activity|GO:0007275:multicellular organism development|GO:0016020:membrane
p2rx4	purinergic receptor P2X, ligand gated ion channel, 4	XB-GENE-967968	398206	Xl.735	NA	4.555	-0.159	6.387	GO:0004872:receptor activity|GO:0005216:ion channel activity|GO:0005524:ATP binding|GO:0006811:ion transport|GO:0016020:membrane
cox17	COX17, cytochrome c oxidase copper chaperone	XB-GENE-958798	447142	Xl.13121	NA	5.467	-0.056	6.372	GO:0005507:copper ion binding|GO:0005758:mitochondrial intermembrane space|GO:0006825:copper ion transport|GO:0016531:copper chaperone activity
scn2b	sodium channel, voltage gated, type II beta subunit	XB-GENE-921742	494804	Xl.17888	NA	4.445	-0.203	6.339	GO:0016020:membrane
npr1	natriuretic peptide receptor 1	XB-GENE-970525	399070	Xl.18238	NA	5.013	-0.099	6.286	GO:0004383:guanylate cyclase activity|GO:0004672:protein kinase activity|GO:0004674:protein serine/threonine kinase activity|GO:0004713:protein tyrosine kinase activity|GO:0005524:ATP binding|GO:0006468:protein phosphorylation|GO:0008528:G-protein coupled peptide receptor activity|GO:0009190:cyclic nucleotide biosynthetic process|GO:0016020:membrane|GO:0016849:phosphorus-oxygen lyase activity
lhx6	LIM homeobox 6	XB-GENE-17331277	NA	NA	homeodomain transcription factor	5.355	-0.011	6.246	GO:0003677:DNA binding|GO:0003700:transcription factor activity, sequence-specific DNA binding|GO:0005634:nucleus|GO:0006355:regulation of transcription, DNA-templated|GO:0008270:zinc ion binding
epha2	EPH receptor A2	XB-GENE-17336518	NA	NA	NA	4.943	-0.105	6.225	GO:0004672:protein kinase activity|GO:0004713:protein tyrosine kinase activity|GO:0005003:ephrin receptor activity|GO:0005198:structural molecule activity|GO:0005524:ATP binding|GO:0006468:protein phosphorylation|GO:0007169:transmembrane receptor protein tyrosine kinase signaling pathway|GO:0016020:membrane
nucb1	nucleobindin 1	XB-GENE-17346458	NA	NA	DNA binding	5.243	0.033	6.209	GO:0005509:calcium ion binding
polr3k	polymerase (RNA) III (DNA directed) polypeptide K, 12.3 kDa	XB-GENE-6254643	399046	Xl.22648	NA	4.517	-0.168	6.205	GO:0003677:DNA binding|GO:0003700:transcription factor activity, sequence-specific DNA binding|GO:0003899:DNA-directed RNA polymerase activity|GO:0006354:DNA-templated transcription, elongation|GO:0006355:regulation of transcription, DNA-templated
kpnb1	karyopherin (importin) beta 1	XB-GENE-994071	100137718	Xl.49583	NA	5.284	-0.057	6.203	GO:0000059:protein import into nucleus, docking|GO:0005634:nucleus|GO:0005643:nuclear pore|GO:0005737:cytoplasm|GO:0008565:protein transporter activity
p4hb	prolyl 4-hydroxylase, beta polypeptide	XB-GENE-494074	399248	Xl.5377	collagen synthesis, enzyme subunit	5.327	-0.031	6.187	GO:0003756:protein disulfide isomerase activity|GO:0005783:endoplasmic reticulum|GO:0016853:isomerase activity
tln2	talin 2	XB-GENE-17333276	NA	NA	Talin	5.203	-0.061	6.135	GO:0003779:actin binding|GO:0005856:cytoskeleton|GO:0009168:purine ribonucleoside monophosphate biosynthetic process|GO:0019239:deaminase activity
cxxc1	CXXC finger protein 1	XB-GENE-5910788	443834	Xl.17688	NA	4.262	-0.306	6.131	GO:0003677:DNA binding|GO:0004003:ATP-dependent DNA helicase activity|GO:0004004:ATP-dependent RNA helicase activity|GO:0006355:regulation of transcription, DNA-templated|GO:0008026:ATP-dependent helicase activity|GO:0008094:DNA-dependent ATPase activity|GO:0008186:RNA-dependent ATPase activity|GO:0008270:zinc ion binding|GO:0015462:protein-transmembrane transporting ATPase activity|GO:0015616:DN…
pik3c2a	phosphatidylinositol-4-phosphate 3-kinase catalytic subunit type 2 alpha	XB-GENE-865100	100380949	Xl.12651	intracellular signaling	4.419	-0.212	6.123	GO:0005942:phosphatidylinositol 3-kinase complex|GO:0016303:1-phosphatidylinositol-3-kinase activity|GO:0016773:phosphotransferase activity, alcohol group as acceptor
atp6v0c	ATPase, H+ transporting, lysosomal 16kDa, V0 subunit c	XB-GENE-17342706	NA	NA	NA	4.927	-0.103	6.1	GO:0015986:ATP synthesis coupled proton transport|GO:0016020:membrane|GO:0016021:integral component of membrane|GO:0016469:proton-transporting two-sector ATPase complex|GO:0046933:proton-transporting ATP synthase activity, rotational mechanism|GO:0046961:proton-transporting ATPase activity, rotational mechanism
znf706.2	zinc finger protein 706, gene 2	XB-GENE-6254896	444517	Xl.7042	Uncharacterized conserved protein	4.838	-0.117	6.097	GO:0003676:nucleic acid binding|GO:0005634:nucleus|GO:0008270:zinc ion binding
neu1	neuraminidase 1 (lysosomal sialidase)	XB-GENE-959031	444511	Xl.25255	NA	4.477	-0.179	5.937	GO:0004308:exo-alpha-sialidase activity
lysmd4	LysM, putative peptidoglycan-binding, domain containing 4	XB-GENE-17339643	NA	NA	NA	5.131	-0.036	5.923	GO:0016998:cell wall macromolecule catabolic process
aanat	aralkylamine N-acetyltransferase	XB-GENE-17333319	NA	NA	NA	5.059	0.133	5.922	GO:0004059:aralkylamine N-acetyltransferase activity|GO:0008080:N-acetyltransferase activity
zbtb33	zinc finger and BTB domain containing 33	XB-GENE-17341854	NA	NA	zinc finger transcription factor (repressor)	5.12	-0.034	5.897	GO:0003676:nucleic acid binding|GO:0005515:protein binding|GO:0005634:nucleus|GO:0008270:zinc ion binding
agpat3	1-acylglycerol-3-phosphate O-acyltransferase 3	XB-GENE-17344515	NA	NA	NA	5.104	-0.025	5.842	GO:0004366:glycerol-3-phosphate O-acyltransferase activity|GO:0008152:metabolic process
gxylt2	glucoside xylosyltransferase 2	XB-GENE-17338880	NA	NA	NA	4.241	-0.315	5.836	GO:0016051:carbohydrate biosynthetic process|GO:0016758:transferase activity, transferring hexosyl groups
ptpn1	protein tyrosine phosphatase, non-receptor type 1	XB-GENE-950447	444514	Xl.15249	signaling molecule	4.546	-0.152	5.83	GO:0004721:phosphoprotein phosphatase activity|GO:0004725:protein tyrosine phosphatase activity|GO:0004727:prenylated protein tyrosine phosphatase activity|GO:0006470:protein dephosphorylation
prrc2c	proline-rich coiled-coil 2C	XB-GENE-17344113	NA	NA	NA	5.068	-0.057	5.815	GO:0004339:glucan 1,4-alpha-glucosidase activity
itgb6	integrin subunit beta 6	XB-GENE-960437	378686	Xl.21496	NA	4.509	-0.163	5.766	GO:0007155:cell adhesion|GO:0007160:cell-matrix adhesion|GO:0007275:multicellular organism development|GO:0008305:integrin complex
ahcyl2	adenosylhomocysteinase-like 2	XB-GENE-17333787	NA	NA	NA	4.317	-0.253	5.715	GO:0004013:adenosylhomocysteinase activity|GO:0006730:one-carbon metabolic process
foxn4	forkhead box N4	XB-GENE-17340933	NA	NA	forkhead domain transcription factor	4.564	-0.146	5.712	GO:0003700:transcription factor activity, sequence-specific DNA binding|GO:0005634:nucleus|GO:0006355:regulation of transcription, DNA-templated
celf2	CUGBP, Elav-like family member 2	XB-GENE-963644	379280	Xl.85486	NA	4.492	-0.167	5.687	GO:0003676:nucleic acid binding|GO:0003723:RNA binding
npepl1	aminopeptidase-like 1	XB-GENE-17333197	NA	NA	NA	4.736	-0.116	5.679	GO:0004177:aminopeptidase activity|GO:0005622:intracellular|GO:0006508:proteolysis
dpysl2	dihydropyrimidinase like 2	XB-GENE-17346610	NA	NA	NA	4.673	-0.126	5.658	GO:0004157:dihydropyrimidinase activity|GO:0016787:hydrolase activity
sgsh	N-sulfoglucosamine sulfohydrolase	XB-GENE-1005177	495504	Xl.24951	NA	4.999	-0.071	5.648	GO:0008152:metabolic process|GO:0008484:sulfuric ester hydrolase activity|GO:0016250:N-sulfoglucosamine sulfohydrolase activity
rtn4	reticulon 4	XB-GENE-1012595	398819	Xl.24743	Reticulon	4.713	-0.116	5.637	GO:0005783:endoplasmic reticulum|GO:0006364:rRNA processing
ckm	creatine kinase, muscle	XB-GENE-17338842	NA	NA	ATP transphosphorylase	4.481	-0.173	5.618	GO:0003779:actin binding|GO:0004111:creatine kinase activity|GO:0016301:kinase activity|GO:0016772:transferase activity, transferring phosphorus-containing groups
sfxn2	sideroflexin 2	XB-GENE-956704	379585	Xl.78486	NA	4.858	-0.101	5.617	GO:0006812:cation transport|GO:0008324:cation transmembrane transporter activity|GO:0016020:membrane
abca3	ATP binding cassette subfamily A member 3	XB-GENE-6487136	NA	Xl.55366	NA	4.967	0.06	5.594	GO:0000166:nucleotide binding|GO:0005524:ATP binding|GO:0016887:ATPase activity|GO:0017111:nucleoside-triphosphatase activity
med25	mediator complex subunit 25	XB-GENE-5831033	444205	Xl.4400	NA	4.651	-0.128	5.572	GO:0004402:histone acetyltransferase activity
srm	spermidine synthase	XB-GENE-993105	431924	Xl.25559	NA	5	-0.037	5.534	GO:0003824:catalytic activity|GO:0004766:spermidine synthase activity|GO:0008757:S-adenosylmethionine-dependent methyltransferase activity
eef1b2	eukaryotic translation elongation factor 1 beta 2	XB-GENE-966960	399326	Xl.41761	NA	4.325	-0.245	5.533	GO:0003746:translation elongation factor activity|GO:0005853:eukaryotic translation elongation factor 1 complex|GO:0006414:translational elongation
prkci	protein kinase C, iota	XB-GENE-864810	399287	Xl.967	serine/threonine kinase	4.961	0.031	5.474	GO:0004672:protein kinase activity|GO:0004674:protein serine/threonine kinase activity|GO:0004691:cAMP-dependent protein kinase activity|GO:0004713:protein tyrosine kinase activity|GO:0005524:ATP binding|GO:0005952:cAMP-dependent protein kinase complex|GO:0005956:protein kinase CK2 complex|GO:0006468:protein phosphorylation|GO:0006508:proteolysis|GO:0008603:cAMP-dependent protein kinase regulator…
nr6a1	nuclear receptor subfamily 6 group A member 1	XB-GENE-487596	399304	Xl.37734	steroid hormone receptor	4.963	0.009	5.425	GO:0003677:DNA binding|GO:0003700:transcription factor activity, sequence-specific DNA binding|GO:0003707:steroid hormone receptor activity|GO:0004879:RNA polymerase II transcription factor activity, ligand-activated sequence-specific DNA binding|GO:0005634:nucleus|GO:0006355:regulation of transcription, DNA-templated
cpt1a	carnitine palmitoyltransferase 1A (liver)	XB-GENE-6256063	379393	Xl.77505	NA	4.317	-0.244	5.415	GO:0004095:carnitine O-palmitoyltransferase activity
frzb	frizzled-related protein	XB-GENE-865117	734982	Xl.55584	secreted wnt antagonist	4.266	-0.28	5.373	GO:0004888:transmembrane signaling receptor activity|GO:0007275:multicellular organism development|GO:0016020:membrane
tlx1	T-cell leukemia homeobox 1	XB-GENE-865464	373832	Xl.680	homeodomain transcription factor	4.903	0.051	5.312	GO:0003677:DNA binding|GO:0003700:transcription factor activity, sequence-specific DNA binding|GO:0005634:nucleus|GO:0006355:regulation of transcription, DNA-templated
barhl1	BarH-like homeobox 1	XB-GENE-866503	373830	Xl.21551	homeodomain transcription factor	4.744	-0.102	5.201	GO:0003677:DNA binding|GO:0003700:transcription factor activity, sequence-specific DNA binding|GO:0005634:nucleus|GO:0006355:regulation of transcription, DNA-templated
mypop	Myb-related transcription factor, partner of profilin	XB-GENE-17341277	NA	NA	NA	4.398	-0.197	5.199	GO:0003677:DNA binding|GO:0005634:nucleus
ubr2	ubiquitin protein ligase E3 component n-recognin 2	XB-GENE-1011728	734725	Xl.79663	ubiquitin-protein ligase	4.897	-0.056	5.167	GO:0004842:ubiquitin-protein transferase activity
acsl4	acyl-CoA synthetase long-chain family member 4	XB-GENE-17336990	NA	NA	NA	4.849	-0.088	5.164	GO:0003824:catalytic activity|GO:0004467:long-chain fatty acid-CoA ligase activity|GO:0008152:metabolic process
zfyve9	zinc finger, FYVE domain containing 9	XB-GENE-17338261	NA	NA	Smad anchor for receptor activation	4.302	-0.246	5.123	GO:0008270:zinc ion binding
itga2	integrin subunit alpha 2	XB-GENE-982753	373743	Xl.21500	NA	4.3	-0.249	5.107	GO:0007155:cell adhesion|GO:0007160:cell-matrix adhesion|GO:0008305:integrin complex
nr2f2	nuclear receptor subfamily 2 group F member 2	XB-GENE-17331990	NA	NA	steroid hormone receptor	4.424	-0.175	4.967	GO:0003677:DNA binding|GO:0003700:transcription factor activity, sequence-specific DNA binding|GO:0003707:steroid hormone receptor activity|GO:0004879:RNA polymerase II transcription factor activity, ligand-activated sequence-specific DNA binding|GO:0005634:nucleus|GO:0006355:regulation of transcription, DNA-templated
ssbp3	single stranded DNA binding protein 3	XB-GENE-998019	379750	Xl.23120	NA	4.86	-0.053	4.964	GO:0003677:DNA binding|GO:0003697:single-stranded DNA binding|GO:0005634:nucleus
rnf38	ring finger protein 38	XB-GENE-17336737	NA	NA	mediator of ubiquitin ligase activity	4.276	-0.259	4.952	GO:0000151:ubiquitin ligase complex|GO:0004842:ubiquitin-protein transferase activity|GO:0008270:zinc ion binding|GO:0016567:protein ubiquitination
rbm18	RNA binding motif protein 18	XB-GENE-6253870	447446	Xl.4447	nucleic acid binding	4.101	-0.399	4.927	GO:0003676:nucleic acid binding
tmed4	transmembrane p24 trafficking protein 4	XB-GENE-17344741	NA	NA	NA	4.858	-0.013	4.913	GO:0006886:intracellular protein transport|GO:0008320:protein transmembrane transporter activity|GO:0016020:membrane
tgfbr2	transforming growth factor beta receptor II	XB-GENE-17340965	NA	NA	serine/threonine kinase	4.63	-0.117	4.91	GO:0004672:protein kinase activity|GO:0004674:protein serine/threonine kinase activity|GO:0004675:transmembrane receptor protein serine/threonine kinase activity|GO:0004691:cAMP-dependent protein kinase activity|GO:0004702:receptor signaling protein serine/threonine kinase activity|GO:0004713:protein tyrosine kinase activity|GO:0005024:transforming growth factor beta-activated receptor activity|G…
ublcp1	ubiquitin like domain containing CTD phosphatase 1	XB-GENE-5892757	447721	Xl.15737	NA	4.803	-0.08	4.857	GO:0006464:cellular protein modification process
b4galt2	UDP-Gal:betaGlcNAc beta 1,4- galactosyltransferase, polypeptide 2	XB-GENE-17340339	NA	NA	NA	4.525	-0.139	4.798	GO:0005975:carbohydrate metabolic process|GO:0016757:transferase activity, transferring glycosyl groups
c6.2	complement component 6, gene 2	XB-GENE-974700	379126	Xl.21888	NA	4.824	0.01	4.776	GO:0004222:metalloendopeptidase activity
furin	furin (paired basic amino acid cleaving enzyme)	XB-GENE-999039	398345	Xl.76979	proprotein convertase	4.809	0.005	4.712	GO:0006508:proteolysis
fbp2	fructose-bisphosphatase 2	XB-GENE-943529	398365	Xl.85823	NA	4.51	-0.143	4.666	GO:0005975:carbohydrate metabolic process|GO:0042132:fructose 1,6-bisphosphate 1-phosphatase activity|GO:0042578:phosphoric ester hydrolase activity
fnbp1	formin binding protein 1	XB-GENE-17338171	NA	NA	mediator of Cdc42-dependent actin nucleation	4.384	-0.189	4.663	GO:0004713:protein tyrosine kinase activity
bace2	beta-site APP-cleaving enzyme 2	XB-GENE-17346104	NA	NA	NA	4.737	-0.08	4.635	GO:0004190:aspartic-type endopeptidase activity|GO:0006508:proteolysis
limk2	LIM domain kinase 2	XB-GENE-976148	398298	Xl.17392	NA	4.7	-0.092	4.611	GO:0003676:nucleic acid binding|GO:0004672:protein kinase activity|GO:0004674:protein serine/threonine kinase activity|GO:0004675:transmembrane receptor protein serine/threonine kinase activity|GO:0004676:3-phosphoinositide-dependent protein kinase activity|GO:0004677:DNA-dependent protein kinase activity|GO:0004679:AMP-activated protein kinase activity|GO:0004683:calmodulin-dependent protein kin…
gtf2e2	general transcription factor IIE subunit 2	XB-GENE-962390	734303	Xl.37700	transcription initiation factor subunit	4.775	-0.049	4.589	GO:0005673:transcription factor TFIIE complex|GO:0006367:transcription initiation from RNA polymerase II promoter
flot2	flotillin 2	XB-GENE-6254467	379990	Xl.16184	NA	4.712	0.13	4.579	GO:0016021:integral component of membrane|GO:0016600:flotillin complex
prpf19	pre-mRNA processing factor 19	XB-GENE-17334609	NA	NA	NA	4.551	-0.13	4.57	GO:0000151:ubiquitin ligase complex|GO:0004842:ubiquitin-protein transferase activity|GO:0016567:protein ubiquitination
rnd3	Rho family GTPase 3	XB-GENE-17343479	NA	NA	small GTPase, Rho type	4.36	-0.199	4.52	GO:0005525:GTP binding|GO:0007264:small GTPase mediated signal transduction|GO:0015031:protein transport
mmp14	matrix metallopeptidase 14	XB-GENE-485647	407753	Xl.23718	extracellular matrix metalloprotease	4.414	-0.172	4.515	GO:0004222:metalloendopeptidase activity|GO:0005578:proteinaceous extracellular matrix|GO:0006508:proteolysis|GO:0008237:metallopeptidase activity|GO:0008270:zinc ion binding
ptch1	patched 1	XB-GENE-865776	398215	Xl.759	hedgehog receptor, signal transduction	4.71	-0.076	4.459	GO:0008158:hedgehog receptor activity|GO:0016020:membrane|GO:0016021:integral component of membrane
uso1	USO1 vesicle transport factor	XB-GENE-1013309	431822	Xl.29972	NA	4.185	-0.301	4.394	GO:0005737:cytoplasm|GO:0006886:intracellular protein transport|GO:0008565:protein transporter activity|GO:0016020:membrane
elk4	ELK4, ETS-domain protein (SRF accessory protein 1)	XB-GENE-865985	444537	Xl.47513	transcription factor	4.707	0.033	4.381	GO:0003677:DNA binding|GO:0003700:transcription factor activity, sequence-specific DNA binding|GO:0005634:nucleus|GO:0006355:regulation of transcription, DNA-templated
rgs12	regulator of G-protein signaling 12	XB-GENE-17340275	NA	NA	NA	4.286	-0.237	4.365	GO:0004871:signal transducer activity|GO:0005057:receptor signaling protein activity|GO:0005096:GTPase activator activity|GO:0005515:protein binding|GO:0007165:signal transduction
rps6ka3	ribosomal protein S6 kinase, 90kDa, polypeptide 3	XB-GENE-865425	399376	Xl.33175	serine/threonine kinase	4.318	-0.215	4.312	GO:0004672:protein kinase activity|GO:0004674:protein serine/threonine kinase activity|GO:0004691:cAMP-dependent protein kinase activity|GO:0004713:protein tyrosine kinase activity|GO:0004867:serine-type endopeptidase inhibitor activity|GO:0005524:ATP binding|GO:0005952:cAMP-dependent protein kinase complex|GO:0005956:protein kinase CK2 complex|GO:0006468:protein phosphorylation|GO:0008603:cAMP-d…
hars2	histidyl-tRNA synthetase 2	XB-GENE-5941591	445827	Xl.78143	NA	4.603	-0.109	4.3	GO:0004812:aminoacyl-tRNA ligase activity|GO:0004821:histidine-tRNA ligase activity|GO:0005524:ATP binding|GO:0006412:translation|GO:0006418:tRNA aminoacylation for protein translation
scamp3	secretory carrier membrane protein 3	XB-GENE-876984	446723	Xl.12686	NA	4.658	-0.095	4.299	GO:0015031:protein transport|GO:0016021:integral component of membrane
itgb2	integrin subunit beta 2	XB-GENE-6252368	378687	Xl.34358	NA	4.68	-0.087	4.295	GO:0007155:cell adhesion|GO:0007160:cell-matrix adhesion|GO:0007275:multicellular organism development|GO:0008305:integrin complex
rxra	retinoid X receptor alpha	XB-GENE-17336574	NA	NA	transcriptional regulator, steroid receptor class	4.704	0	4.235	GO:0003677:DNA binding|GO:0003700:transcription factor activity, sequence-specific DNA binding|GO:0003707:steroid hormone receptor activity|GO:0004879:RNA polymerase II transcription factor activity, ligand-activated sequence-specific DNA binding|GO:0005496:steroid binding|GO:0005634:nucleus|GO:0006355:regulation of transcription, DNA-templated
slc25a13	solute carrier family 25 (aspartate/glutamate carrier), member 13	XB-GENE-1013335	398810	Xl.11705	transmembrane solute exchange	4.278	-0.237	4.184	GO:0005215:transporter activity|GO:0005488:binding|GO:0005509:calcium ion binding|GO:0005743:mitochondrial inner membrane|GO:0006810:transport|GO:0016020:membrane
amfr	autocrine motility factor receptor, E3 ubiquitin protein ligase	XB-GENE-17340079	NA	NA	E3 ubiquitin ligase	4.622	-0.1	4.172	GO:0000151:ubiquitin ligase complex|GO:0004842:ubiquitin-protein transferase activity|GO:0008270:zinc ion binding|GO:0016567:protein ubiquitination
gabpa	GA binding protein transcription factor alpha subunit	XB-GENE-987254	446729	Xl.67411	transcription factor	4.696	-0.03	4.099	GO:0003677:DNA binding|GO:0003700:transcription factor activity, sequence-specific DNA binding|GO:0005634:nucleus|GO:0006355:regulation of transcription, DNA-templated
arx	aristaless related homeobox	XB-GENE-865031	446261	Xl.48711	homeodomain transcription factor	4.585	-0.112	4.083	GO:0003677:DNA binding|GO:0003700:transcription factor activity, sequence-specific DNA binding|GO:0005634:nucleus|GO:0006355:regulation of transcription, DNA-templated|GO:0007275:multicellular organism development
igf1r	insulin like growth factor 1 receptor	XB-GENE-865040	398022	Xl.269	growth factor receptor, contains protein kinase domain	4.191	-0.289	4.027	GO:0004672:protein kinase activity|GO:0004674:protein serine/threonine kinase activity|GO:0004713:protein tyrosine kinase activity|GO:0004714:transmembrane receptor protein tyrosine kinase activity|GO:0005006:epidermal growth factor-activated receptor activity|GO:0005524:ATP binding|GO:0006468:protein phosphorylation|GO:0007169:transmembrane receptor protein tyrosine kinase signaling pathway|GO:0…
slc2a9	NA	XB-GENE-6255738	432243	Xl.19564	NA	4.128	-0.328	4.012	GO:0005215:transporter activity|GO:0005351:sugar:proton symporter activity|GO:0006810:transport|GO:0008643:carbohydrate transport|GO:0008733:L-arabinose isomerase activity|GO:0016020:membrane|GO:0016021:integral component of membrane
dnaja4.2	DnaJ (Hsp40) homolog, subfamily A, member 4, gene 2	XB-GENE-17339338	NA	NA	NA	4.664	0.036	4	GO:0006457:protein folding|GO:0031072:heat shock protein binding|GO:0051082:unfolded protein binding
mfap1	microfibrillar associated protein 1	XB-GENE-17330847	NA	NA	NA	4.3	-0.218	3.986	GO:0005576:extracellular region
slc12a6	solute carrier family 12 (potassium/chloride transporter), member 6	XB-GENE-17337262	NA	NA	transmembrane solute exchange	4.237	-0.261	3.936	GO:0005215:transporter activity|GO:0006810:transport|GO:0006811:ion transport|GO:0006814:sodium ion transport|GO:0006821:chloride transport|GO:0006865:amino acid transport|GO:0015377:cation:chloride symporter activity|GO:0016020:membrane|GO:0016021:integral component of membrane
arl10	ADP ribosylation factor like GTPase 10	XB-GENE-945636	379583	Xl.15135	NA	4.491	-0.137	3.892	GO:0003924:GTPase activity|GO:0005525:GTP binding|GO:0006886:intracellular protein transport|GO:0007264:small GTPase mediated signal transduction
foxk2	forkhead box K2	XB-GENE-17343001	NA	NA	forkhead domain transcription factor	4.592	-0.103	3.86	GO:0003700:transcription factor activity, sequence-specific DNA binding|GO:0005634:nucleus|GO:0006355:regulation of transcription, DNA-templated
hs6st1	heparan sulfate 6-O-sulfotransferase 1	XB-GENE-953851	373566	Xl.21588	NA	4.634	0.017	3.788	GO:0001517:N-acetylglucosamine 6-O-sulfotransferase activity|GO:0001537:N-acetylgalactosamine 4-O-sulfotransferase activity|GO:0004394:heparan sulfate 2-O-sulfotransferase activity|GO:0008146:sulfotransferase activity|GO:0015016:[heparan sulfate]-glucosamine N-sulfotransferase activity|GO:0016232:HNK-1 sulfotransferase activity|GO:0017095:heparan sulfate 6-O-sulfotransferase activity|GO:0018721:t…
gjb3	gap junction protein beta 3	XB-GENE-6252381	378649	Xl.17410	connexon channel component	4.216	-0.263	3.739	GO:0005922:connexon complex|GO:0007154:cell communication
snrpc	small nuclear ribonucleoprotein polypeptide C	XB-GENE-866414	399324	Xl.44505	nucleic acid binding	4.307	-0.205	3.734	GO:0003676:nucleic acid binding|GO:0005634:nucleus|GO:0008270:zinc ion binding
prss8	protease, serine 8	XB-GENE-17344165	NA	NA	NA	4.453	-0.143	3.731	GO:0004252:serine-type endopeptidase activity|GO:0006508:proteolysis
klf11	Kruppel-like factor 11	XB-GENE-956865	444439	Xl.16840	zinc finger, C2H2 type	4.627	-0.074	3.684	GO:0003676:nucleic acid binding|GO:0005634:nucleus|GO:0008270:zinc ion binding
kcna4	potassium channel, voltage gated shaker related subfamily A, member 4	XB-GENE-866203	398211	Xl.749	voltage-gated potassium channel	4.632	-0.013	3.632	GO:0005216:ion channel activity|GO:0005249:voltage-gated potassium channel activity|GO:0005261:cation channel activity|GO:0005267:potassium channel activity|GO:0005515:protein binding|GO:0006811:ion transport|GO:0006812:cation transport|GO:0006813:potassium ion transport|GO:0008076:voltage-gated potassium channel complex|GO:0016020:membrane
e2f8	E2F transcription factor 8	XB-GENE-1219153	431926	Xl.35415	transcription factor/dimerization partner	4.601	-0.088	3.628	GO:0003700:transcription factor activity, sequence-specific DNA binding|GO:0005667:transcription factor complex|GO:0006355:regulation of transcription, DNA-templated
pip4k2b	phosphatidylinositol-5-phosphate 4-kinase, type II, beta	XB-GENE-6254020	399394	Xl.54889	NA	4.33	-0.189	3.502	GO:0016308:1-phosphatidylinositol-4-phosphate 5-kinase activity
zfand3	zinc finger, AN1-type domain 3	XB-GENE-947499	447459	Xl.76666	Predicted Zn-finger protein	4.524	-0.117	3.489	GO:0003677:DNA binding|GO:0008270:zinc ion binding
pak7	p21 protein (Cdc42/Rac)-activated kinase 7	XB-GENE-17339280	NA	NA	NA	4.606	0.014	3.473	GO:0004672:protein kinase activity|GO:0004674:protein serine/threonine kinase activity|GO:0004691:cAMP-dependent protein kinase activity|GO:0004713:protein tyrosine kinase activity|GO:0005524:ATP binding|GO:0005952:cAMP-dependent protein kinase complex|GO:0005956:protein kinase CK2 complex|GO:0006468:protein phosphorylation|GO:0008603:cAMP-dependent protein kinase regulator activity
has-rs	NA	XB-GENE-17346147	NA	NA	NA	4.527	-0.114	3.433	GO:0050501:hyaluronan synthase activity
bcan	brevican	XB-GENE-5829332	398229	Xl.11960	NA	4.519	-0.115	3.29	GO:0005540:hyaluronic acid binding|GO:0007155:cell adhesion
ptgs1	prostaglandin-endoperoxide synthase 1 (prostaglandin G/H synthase and cyclooxygenase)	XB-GENE-995318	100037245	Xl.6116	peroxidase/oxygenase	4.554	-0.098	3.262	GO:0004601:peroxidase activity|GO:0004666:prostaglandin-endoperoxide synthase activity
cirbp	cold inducible RNA binding protein	XB-GENE-6256647	379761	Xl.4515	cytoplasmic RNA-binding protein	4.6	-0.014	3.247	GO:0003676:nucleic acid binding
sdc3	syndecan 3	XB-GENE-17346771	NA	NA	von Willebrand factor and related coagulation proteins	4.252	-0.227	3.231	GO:0008092:cytoskeletal protein binding|GO:0016020:membrane
tnr	tenascin R	XB-GENE-17339272	NA	NA	NA	4.553	-0.097	3.187	GO:0003700:transcription factor activity, sequence-specific DNA binding|GO:0004725:protein tyrosine phosphatase activity|GO:0004727:prenylated protein tyrosine phosphatase activity|GO:0005622:intracellular|GO:0006355:regulation of transcription, DNA-templated
rtn1	reticulon 1	XB-GENE-6252069	496390	Xl.24060	NA	4.525	-0.108	3.182	GO:0005783:endoplasmic reticulum
paqr8	progestin and adipoQ receptor family member VIII	XB-GENE-17346521	NA	NA	NA	4.596	-0.056	3.177	GO:0016021:integral component of membrane
atg16l1	autophagy related 16 like 1	XB-GENE-17330260	NA	NA	NA	4.358	-0.168	3.175	GO:0003847:1-alkyl-2-acetylglycerophosphocholine esterase activity
napa	NSF attachment protein alpha	XB-GENE-957239	444301	Xl.66342	NA	4.587	0.012	3.157	GO:0005783:endoplasmic reticulum|GO:0006886:intracellular protein transport
hey1	hes-related family bHLH transcription factor with YRPW motif 1	XB-GENE-17344247	NA	NA	helix-loop-helix transcription factor/transcriptional repressor	4.311	-0.187	3.155	GO:0003677:DNA binding|GO:0006355:regulation of transcription, DNA-templated
baz2a	bromodomain adjacent to zinc finger domain 2A	XB-GENE-965905	398712	Xl.5323	chromatin remodeling complex subunit	4.579	0.025	3.126	GO:0003677:DNA binding|GO:0006355:regulation of transcription, DNA-templated
zmat2	zinc finger, matrin-type 2	XB-GENE-1217482	495824	Xl.3637	U1-like zinc finger protein	4.095	-0.326	3.119	GO:0003676:nucleic acid binding|GO:0005634:nucleus|GO:0008270:zinc ion binding
itgb1	integrin subunit beta 1	XB-GENE-6253896	399443	Xl.7623	NA	4.118	-0.309	3.099	GO:0004252:serine-type endopeptidase activity|GO:0007155:cell adhesion|GO:0007160:cell-matrix adhesion|GO:0007275:multicellular organism development|GO:0008305:integrin complex
ube2h	ubiquitin conjugating enzyme E2H	XB-GENE-941258	380288	Xl.16475	ubiquitin-protein ligase	4.591	-0.018	3.086	GO:0004842:ubiquitin-protein transferase activity|GO:0006464:cellular protein modification process
dcaf8	DDB1 and CUL4 associated factor 8	XB-GENE-989777	431952	Xl.25402	NA	4.581	-0.004	3.013	GO:0004308:exo-alpha-sialidase activity|GO:0006508:proteolysis
cbx2	chromobox 2	XB-GENE-6078274	398110	Xl.26473	NA	4.484	-0.125	2.997	GO:0000785:chromatin|GO:0003682:chromatin binding|GO:0004308:exo-alpha-sialidase activity|GO:0005634:nucleus|GO:0006333:chromatin assembly or disassembly
coq3	coenzyme Q3 methyltransferase	XB-GENE-985857	443690	Xl.22548	NA	4.141	-0.288	2.936	GO:0004395:hexaprenyldihydroxybenzoate methyltransferase activity|GO:0006744:ubiquinone biosynthetic process|GO:0008168:methyltransferase activity|GO:0008425:2-polyprenyl-6-methoxy-1,4-benzoquinone methyltransferase activity|GO:0008757:S-adenosylmethionine-dependent methyltransferase activity
dnajc27	DnaJ heat shock protein family (Hsp40) member C27	XB-GENE-6253616	380455	Xl.21642	GTPase Rab2, small G protein superfamily	4.578	-0.049	2.926	GO:0005525:GTP binding|GO:0006457:protein folding|GO:0007264:small GTPase mediated signal transduction|GO:0015031:protein transport|GO:0031072:heat shock protein binding|GO:0051082:unfolded protein binding
abcf2	ATP binding cassette subfamily F member 2	XB-GENE-6078163	379759	Xl.4203	NA	4.315	-0.178	2.897	GO:0000166:nucleotide binding|GO:0005524:ATP binding|GO:0016887:ATPase activity|GO:0017111:nucleoside-triphosphatase activity
pggt1b	protein geranylgeranyltransferase type I, beta subunit	XB-GENE-975352	734580	Xl.4454	NA	4.217	-0.24	2.894	GO:0003824:catalytic activity
hic2	hypermethylated in cancer 2	XB-GENE-17338058	NA	NA	zinc finger, C2H2 type	4.572	-0.024	2.874	GO:0003676:nucleic acid binding|GO:0005515:protein binding|GO:0005634:nucleus|GO:0008270:zinc ion binding
sparc	secreted protein, acidic, cysteine-rich (osteonectin)	XB-GENE-17342256	NA	NA	NA	4.565	-0.063	2.871	GO:0005509:calcium ion binding
stard9	StAR related lipid transfer domain containing 9	XB-GENE-995223	378631	Xl.21583	NA	4.476	-0.124	2.83	GO:0003777:microtubule motor activity|GO:0005524:ATP binding|GO:0005875:microtubule associated complex|GO:0007018:microtubule-based movement
rasd2	RASD family member 2	XB-GENE-17331223	NA	NA	small GTPase	4.383	-0.152	2.828	GO:0005525:GTP binding|GO:0006886:intracellular protein transport|GO:0007264:small GTPase mediated signal transduction|GO:0015031:protein transport
zmiz2	zinc finger, MIZ-type containing 2	XB-GENE-999381	447426	Xl.77432	zinc finger transcription factor	4.466	-0.126	2.812	GO:0004402:histone acetyltransferase activity|GO:0008270:zinc ion binding
mthfd2	methylenetetrahydrofolate dehydrogenase (NADP+ dependent) 2, methenyltetrahydrofolate cyclohydrolase	XB-GENE-17332987	NA	NA	NA	4.538	-0.091	2.796	GO:0003824:catalytic activity|GO:0009396:folic acid-containing compound biosynthetic process
rnf128	ring finger protein 128, E3 ubiquitin protein ligase	XB-GENE-17341545	NA	NA	mediator of ubiquitin ligase activity	4.545	0.037	2.782	GO:0006508:proteolysis|GO:0008233:peptidase activity
bicc1	BicC family RNA binding protein 1	XB-GENE-865790	495436	Xl.49139	KH domain RNA-binding protein	4.502	-0.111	2.754	GO:0003676:nucleic acid binding
nr1i2	nuclear receptor subfamily 1 group I member 2	XB-GENE-865343	399017	Xl.697	hormone receptor	4.504	-0.11	2.746	GO:0003677:DNA binding|GO:0003700:transcription factor activity, sequence-specific DNA binding|GO:0003707:steroid hormone receptor activity|GO:0004879:RNA polymerase II transcription factor activity, ligand-activated sequence-specific DNA binding|GO:0005634:nucleus|GO:0006355:regulation of transcription, DNA-templated
eefsec	eukaryotic elongation factor, selenocysteine-tRNA-specific	XB-GENE-1010966	444045	Xl.19563	NA	4.554	-0.01	2.738	GO:0003924:GTPase activity|GO:0005525:GTP binding|GO:0006412:translation
lim2	lens intrinsic membrane protein 2	XB-GENE-6078384	734431	Xl.17545	NA	4.359	-0.16	2.732	GO:0005212:structural constituent of eye lens|GO:0016020:membrane
ube2d4	ubiquitin conjugating enzyme E2D 4 (putative)	XB-GENE-17330936	NA	NA	NA	4.491	-0.115	2.709	GO:0006464:cellular protein modification process
qsox2	quiescin sulfhydryl oxidase 2	XB-GENE-986401	447270	Xl.77047	NA	4.049	-0.351	2.694	GO:0003756:protein disulfide isomerase activity|GO:0008152:metabolic process|GO:0016491:oxidoreductase activity
pkn2	protein kinase N2	XB-GENE-17333385	NA	NA	NA	4.531	0.077	2.677	GO:0004672:protein kinase activity|GO:0004674:protein serine/threonine kinase activity|GO:0004675:transmembrane receptor protein serine/threonine kinase activity|GO:0004676:3-phosphoinositide-dependent protein kinase activity|GO:0004677:DNA-dependent protein kinase activity|GO:0004679:AMP-activated protein kinase activity|GO:0004683:calmodulin-dependent protein kinase activity|GO:0004686:elongati…
xpo6	exportin 6	XB-GENE-866274	414567	Xl.7298	protein export from nucleus	4.548	-0.062	2.647	GO:0000059:protein import into nucleus, docking|GO:0005634:nucleus|GO:0005643:nuclear pore|GO:0005737:cytoplasm|GO:0008565:protein transporter activity
ppp1r3c.2	protein phosphatase 1 regulatory subunit 3C	XB-GENE-17341129	NA	NA	Protein phosphatase, regulatory subunit PPP1R3C/D	4.094	-0.311	2.579	GO:0004721:phosphoprotein phosphatase activity|GO:0004723:calcium-dependent protein serine/threonine phosphatase activity|GO:0004724:magnesium-dependent protein serine/threonine phosphatase activity|GO:0005963:magnesium-dependent protein serine/threonine phosphatase complex|GO:0008420:CTD phosphatase activity|GO:0008597:calcium-dependent protein serine/threonine phosphatase regulator activity|GO:…
tspan14	tetraspanin 14	XB-GENE-17335659	NA	NA	integral membrane protein	4.114	-0.295	2.576	GO:0016021:integral component of membrane
fblim1	filamin binding LIM protein 1	XB-GENE-1193996	100137707	Xl.15938	NA	4.489	-0.114	2.572	GO:0008270:zinc ion binding
rere	arginine-glutamic acid dipeptide (RE) repeats	XB-GENE-17339130	NA	NA	transcriptional corepressor	4.343	-0.164	2.557	GO:0003677:DNA binding|GO:0003700:transcription factor activity, sequence-specific DNA binding|GO:0004402:histone acetyltransferase activity|GO:0005634:nucleus|GO:0006355:regulation of transcription, DNA-templated
sftpc	surfactant, pulmonary-associated protein C	XB-GENE-17346349	NA	NA	NA	4.418	-0.135	2.503	GO:0005576:extracellular region|GO:0007585:respiratory gaseous exchange
cdc5l	cell division cycle 5 like	XB-GENE-983559	443636	Xl.29053	mRNA splicing	4.541	-0.032	2.494	GO:0003677:DNA binding|GO:0005634:nucleus
march8	membrane associated ring-CH-type finger 8	XB-GENE-944310	495072	Xl.50492	NA	4.374	-0.149	2.475	GO:0000151:ubiquitin ligase complex|GO:0004842:ubiquitin-protein transferase activity|GO:0008270:zinc ion binding|GO:0016567:protein ubiquitination
riok2	RIO kinase 2	XB-GENE-942405	446636	Xl.15755	Serine/threonine protein kinase	4.517	-0.091	2.441	GO:0004430:1-phosphatidylinositol 4-kinase activity|GO:0004672:protein kinase activity|GO:0005524:ATP binding|GO:0006468:protein phosphorylation
chrna1.2	cholinergic receptor, nicotinic, alpha 1 (muscle), gene 2	XB-GENE-5932081	444296	Xl.1117	NA	4.291	-0.178	2.411	GO:0004889:acetylcholine-activated cation-selective channel activity|GO:0005216:ion channel activity|GO:0005230:extracellular ligand-gated ion channel activity|GO:0006810:transport|GO:0006811:ion transport|GO:0016020:membrane|GO:0016021:integral component of membrane|GO:0030594:neurotransmitter receptor activity|GO:0045211:postsynaptic membrane
gnaq	guanine nucleotide binding protein (G protein), q polypeptide	XB-GENE-973438	394425	Xl.34913	NA	3.978	-0.468	2.321	GO:0004871:signal transducer activity|GO:0005525:GTP binding|GO:0006471:protein ADP-ribosylation|GO:0007186:G-protein coupled receptor signaling pathway
magi1	membrane associated guanylate kinase, WW and PDZ domain containing 1	XB-GENE-17339024	NA	NA	NA	3.97	-0.518	2.251	GO:0004725:protein tyrosine phosphatase activity|GO:0004727:prenylated protein tyrosine phosphatase activity|GO:0005515:protein binding
dctn1	dynactin subunit 1	XB-GENE-17333465	NA	NA	cytoplasmic dynein-driven movement of organelles along microtubules [OMIM]	4.165	-0.245	2.241	GO:0004672:protein kinase activity|GO:0004691:cAMP-dependent protein kinase activity|GO:0005952:cAMP-dependent protein kinase complex|GO:0005956:protein kinase CK2 complex|GO:0008603:cAMP-dependent protein kinase regulator activity
rit1	Ras-like without CAAX 1	XB-GENE-5777085	446484	Xl.54436	NA	4.246	-0.203	2.24	GO:0005525:GTP binding|GO:0007264:small GTPase mediated signal transduction|GO:0015031:protein transport
sptlc2	serine palmitoyltransferase, long chain base subunit 2	XB-GENE-17331226	NA	NA	NA	4.11	-0.289	2.201	GO:0004758:serine C-palmitoyltransferase activity|GO:0008152:metabolic process|GO:0009058:biosynthetic process|GO:0016740:transferase activity|GO:0016769:transferase activity, transferring nitrogenous groups|GO:0017059:serine C-palmitoyltransferase complex
cyp26c1	cytochrome P450 family 26 subfamily C member 1	XB-GENE-1219119	735026	Xl.82105	electron transport	4.515	0.014	2.157	GO:0004497:monooxygenase activity|GO:0016705:oxidoreductase activity, acting on paired donors, with incorporation or reduction of molecular oxygen|GO:0018585:fluorene oxygenase activity|GO:0018586:mono-butyltin dioxygenase activity|GO:0018588:tri-n-butyltin dioxygenase activity|GO:0018589:di-n-butyltin dioxygenase activity|GO:0018590:methylsilanetriol hydroxylase activity|GO:0018591:methyl tertia…
pard6b	par-6 family cell polarity regulator beta	XB-GENE-865908	398165	Xl.626	cell polarity	4.5	0.1	2.107	GO:0005515:protein binding
gatad1	GATA zinc finger domain containing 1	XB-GENE-6253912	380295	Xl.4691	zinc finger transcription factor	4.036	-0.341	2.066	GO:0003700:transcription factor activity, sequence-specific DNA binding|GO:0005634:nucleus|GO:0006355:regulation of transcription, DNA-templated
ggt1	gamma-glutamyltransferase 1	XB-GENE-17330103	NA	NA	NA	4.347	-0.154	2.061	GO:0003840:gamma-glutamyltransferase activity
myl1	myosin light chain 1	XB-GENE-970341	379944	Xl.1056	cellular motor component	4.433	-0.121	2.041	GO:0005509:calcium ion binding
cotl1	coactosin-like F-actin binding protein 1	XB-GENE-17333186	NA	NA	NA	4.503	-0.086	2.02	GO:0003779:actin binding|GO:0005622:intracellular
azin1	antizyme inhibitor 1	XB-GENE-948402	447408	Xl.29124	NA	4.374	-0.14	1.973	GO:0003824:catalytic activity|GO:0004586:ornithine decarboxylase activity|GO:0006596:polyamine biosynthetic process
pigf	phosphatidylinositol glycan anchor biosynthesis class F	XB-GENE-6252812	496083	Xl.81314	NA	4.508	0.004	1.97	GO:0005789:endoplasmic reticulum membrane|GO:0006506:GPI anchor biosynthetic process|GO:0016021:integral component of membrane
lsm14a	LSM14A mRNA processing body assembly factor	XB-GENE-6251640	379121	Xl.20790	exo-a-sialidase	4.077	-0.308	1.964	GO:0004308:exo-alpha-sialidase activity
slc30a2	solute carrier family 30 (zinc transporter), member 2	XB-GENE-866346	443779	Xl.46166	solute transport	4.095	-0.291	1.955	GO:0006812:cation transport|GO:0008324:cation transmembrane transporter activity|GO:0016020:membrane
ppp1cc	protein phosphatase 1, catalytic subunit, gamma isozyme	XB-GENE-967940	397767	Xl.6679	NA	4.422	-0.123	1.95	GO:0004721:phosphoprotein phosphatase activity|GO:0004723:calcium-dependent protein serine/threonine phosphatase activity|GO:0004724:magnesium-dependent protein serine/threonine phosphatase activity|GO:0005963:magnesium-dependent protein serine/threonine phosphatase complex|GO:0008420:CTD phosphatase activity|GO:0008597:calcium-dependent protein serine/threonine phosphatase regulator activity|GO:…
cyb5r3	cytochrome b5 reductase 3	XB-GENE-17342263	NA	NA	NA	4.509	-0.051	1.931	GO:0004128:cytochrome-b5 reductase activity, acting on NAD(P)H|GO:0016491:oxidoreductase activity
crisp3	cysteine-rich secretory protein 3	XB-GENE-17340431	NA	NA	NA	4.34	-0.154	1.927	GO:0005576:extracellular region
rnf115	ring finger protein 115	XB-GENE-17335153	NA	NA	NA	4.498	-0.085	1.913	GO:0000151:ubiquitin ligase complex|GO:0003677:DNA binding|GO:0004842:ubiquitin-protein transferase activity|GO:0006306:DNA methylation|GO:0008170:N-methyltransferase activity|GO:0008270:zinc ion binding|GO:0016567:protein ubiquitination
nxf1	nuclear RNA export factor 1	XB-GENE-17330964	NA	NA	mRNA export factor	4.495	-0.078	1.761	GO:0005622:intracellular|GO:0005634:nucleus|GO:0006606:protein import into nucleus|GO:0008565:protein transporter activity
hmx3	H6 family homeobox 3	XB-GENE-865014	373845	Xl.19182	homeodomain transcription factor	4.002	-0.36	1.761	GO:0003677:DNA binding|GO:0003700:transcription factor activity, sequence-specific DNA binding|GO:0005634:nucleus|GO:0006355:regulation of transcription, DNA-templated
bub1	BUB1, mitotic checkpoint serine/threonine kinase	XB-GENE-974769	398234	Xl.754	mitotic checkpoint serine/threonine kinase	4.217	-0.21	1.753	GO:0004672:protein kinase activity|GO:0004674:protein serine/threonine kinase activity|GO:0004691:cAMP-dependent protein kinase activity|GO:0005524:ATP binding|GO:0005952:cAMP-dependent protein kinase complex|GO:0005956:protein kinase CK2 complex|GO:0006468:protein phosphorylation|GO:0008603:cAMP-dependent protein kinase regulator activity
rexo2	RNA exonuclease 2	XB-GENE-994558	496097	Xl.9259	NA	4.238	-0.202	1.73	GO:0004518:nuclease activity|GO:0004527:exonuclease activity|GO:0005622:intracellular|GO:0016788:hydrolase activity, acting on ester bonds|GO:0042578:phosphoric ester hydrolase activity
wnt7c	wingless-type MMTV integration site family, member 7c	XB-GENE-5835755	378678	Xl.21471	Wnt family of developmental regulators	4.497	-0.01	1.724	GO:0004871:signal transducer activity|GO:0005576:extracellular region|GO:0007223:Wnt signaling pathway, calcium modulating pathway|GO:0007275:multicellular organism development
capn5	calpain 5	XB-GENE-17346164	NA	NA	NA	4.139	-0.25	1.722	GO:0004197:cysteine-type endopeptidase activity|GO:0004198:calcium-dependent cysteine-type endopeptidase activity|GO:0005622:intracellular|GO:0006508:proteolysis
gtf2e1	general transcription factor IIE subunit 1	XB-GENE-959297	380147	Xl.84291	transcription initiation factor subunit	4.437	-0.114	1.716	GO:0005673:transcription factor TFIIE complex|GO:0006367:transcription initiation from RNA polymerase II promoter
taf15	TATA-box binding protein associated factor 15	XB-GENE-17344876	NA	NA	NA	4.009	-0.349	1.714	GO:0003676:nucleic acid binding
pdlim5	PDZ and LIM domain 5	XB-GENE-866538	100101292	Xl.2356	zinc finger protein	4.087	-0.294	1.699	GO:0005515:protein binding|GO:0008270:zinc ion binding
syngr1	synaptogyrin 1	XB-GENE-17329990	NA	NA	synaptic vesicle protein	4.228	-0.204	1.675	GO:0016020:membrane
klhl4	kelch like family member 4	XB-GENE-17336665	NA	NA	NA	4.102	-0.279	1.658	GO:0005515:protein binding
htr7	5-hydroxytryptamine (serotonin) receptor 7, adenylate cyclase-coupled	XB-GENE-5959536	378527	Xl.1034	NA	4.489	0.007	1.64	GO:0004977:melanocortin receptor activity|GO:0007186:G-protein coupled receptor signaling pathway|GO:0016021:integral component of membrane
vtn	vitronectin	XB-GENE-989494	445877	Xl.9844	NA	4.238	-0.196	1.548	GO:0004222:metalloendopeptidase activity
rab11b.1	RAB11B, member RAS oncogene family, gene 1	XB-GENE-491178	379824	Xl.3255	small GTPase	4.445	-0.099	1.441	GO:0000160:phosphorelay signal transduction system|GO:0003677:DNA binding|GO:0003924:GTPase activity|GO:0005525:GTP binding|GO:0006355:regulation of transcription, DNA-templated|GO:0006886:intracellular protein transport|GO:0007264:small GTPase mediated signal transduction|GO:0015031:protein transport
unc5b	unc-5 netrin receptor B	XB-GENE-6046969	398393	Xl.20739	NA	4.487	-0.044	1.43	GO:0005515:protein binding|GO:0007165:signal transduction
slc25a1	solute carrier family 25 (mitochondrial carrier; citrate transporter), member 1	XB-GENE-491690	379891	Xl.54769	transmembrane solute exchange	4.157	-0.233	1.429	GO:0005215:transporter activity|GO:0005488:binding|GO:0005743:mitochondrial inner membrane|GO:0006810:transport|GO:0016020:membrane
sp7	Sp7 transcription factor	XB-GENE-17336075	NA	NA	zinc finger, C2H2 type	4.482	-0.078	1.426	GO:0003676:nucleic acid binding|GO:0005634:nucleus|GO:0008270:zinc ion binding
ubtf	upstream binding transcription factor, RNA polymerase I	XB-GENE-966569	379116	Xl.31219	high mobility group transcription factor	4.487	-0.059	1.42	GO:0003677:DNA binding|GO:0006355:regulation of transcription, DNA-templated
eomes	eomesodermin	XB-GENE-6487182	495078	Xl.33685	T-box transcription factor	4.326	-0.148	1.402	GO:0003700:transcription factor activity, sequence-specific DNA binding|GO:0005634:nucleus|GO:0006355:regulation of transcription, DNA-templated
ins	insulin	XB-GENE-864803	378695	Xl.23623	peptide hormone	4.475	0.009	1.321	GO:0005179:hormone activity|GO:0005576:extracellular region
arid3a	AT-rich interaction domain 3A	XB-GENE-945270	443893	Xl.55106	DNA binding, contains BRIGHT domain	4.451	0.055	1.314	GO:0003677:DNA binding|GO:0005622:intracellular
mrps11	mitochondrial ribosomal protein S11	XB-GENE-970924	495996	Xl.78864	NA	4.165	-0.225	1.313	GO:0003735:structural constituent of ribosome|GO:0005622:intracellular|GO:0005840:ribosome|GO:0006412:translation
sh3glb1	SH3-domain GRB2-like endophilin B1	XB-GENE-17341177	NA	NA	NA	4.449	0.058	1.296	GO:0005515:protein binding|GO:0005737:cytoplasm
prkcsh	protein kinase C substrate 80K-H	XB-GENE-5843863	447013	Xl.46543	NA	4.337	-0.143	1.194	GO:0004672:protein kinase activity|GO:0004691:cAMP-dependent protein kinase activity|GO:0005509:calcium ion binding|GO:0005952:cAMP-dependent protein kinase complex|GO:0005956:protein kinase CK2 complex|GO:0008603:cAMP-dependent protein kinase regulator activity
bcam	basal cell adhesion molecule (Lutheran blood group)	XB-GENE-921475	444320	Xl.33365	immunoglobulin	4.349	-0.138	1.099	GO:0005021:vascular endothelial growth factor-activated receptor activity|GO:0005524:ATP binding|GO:0006468:protein phosphorylation|GO:0031177:phosphopantetheine binding
rab24	RAB24, member RAS oncogene family	XB-GENE-17332268	NA	NA	small GTPase	4.037	-0.309	1.09	GO:0003924:GTPase activity|GO:0005525:GTP binding|GO:0006886:intracellular protein transport|GO:0007264:small GTPase mediated signal transduction|GO:0015031:protein transport
sucla2	succinate-CoA ligase, ADP-forming, beta subunit	XB-GENE-952592	447333	Xl.76533	NA	3.996	-0.346	1.088	GO:0003824:catalytic activity|GO:0004775:succinate-CoA ligase (ADP-forming) activity|GO:0008152:metabolic process|GO:0009361:succinate-CoA ligase complex (ADP-forming)|GO:0042709:succinate-CoA ligase complex
gpc4	glypican 4	XB-GENE-17337230	NA	NA	heparin sulfate cell surface proteoglycan	4.259	-0.168	1.068	GO:0005578:proteinaceous extracellular matrix
snta1	syntrophin, alpha 1	XB-GENE-962574	496157	Xl.56724	NA	4.192	-0.201	0.981	GO:0005515:protein binding
sugp1	SURP and G-patch domain containing 1	XB-GENE-866407	495256	Xl.77925	nucleic acid binding	4.428	0.151	0.98	GO:0003676:nucleic acid binding|GO:0003723:RNA binding|GO:0005622:intracellular|GO:0006396:RNA processing
fshr	follicle stimulating hormone receptor	XB-GENE-986648	378625	Xl.21528	glycoprotein hormone receptor	4.071	-0.288	0.968	GO:0004963:follicle-stimulating hormone receptor activity|GO:0007186:G-protein coupled receptor signaling pathway|GO:0016021:integral component of membrane|GO:0016500:protein-hormone receptor activity
stk17a	serine/threonine kinase 17a	XB-GENE-5757624	100049105	Xl.27469	NA	4.14	-0.231	0.958	GO:0004672:protein kinase activity|GO:0004674:protein serine/threonine kinase activity|GO:0004691:cAMP-dependent protein kinase activity|GO:0004713:protein tyrosine kinase activity|GO:0005524:ATP binding|GO:0005952:cAMP-dependent protein kinase complex|GO:0005956:protein kinase CK2 complex|GO:0006468:protein phosphorylation|GO:0008603:cAMP-dependent protein kinase regulator activity
taok2	TAO kinase 2	XB-GENE-5714849	444087	Xl.77904	Serine/threonine protein kinase	4.422	-0.098	0.943	GO:0004672:protein kinase activity|GO:0004674:protein serine/threonine kinase activity|GO:0004691:cAMP-dependent protein kinase activity|GO:0004713:protein tyrosine kinase activity|GO:0005524:ATP binding|GO:0005952:cAMP-dependent protein kinase complex|GO:0005956:protein kinase CK2 complex|GO:0006468:protein phosphorylation|GO:0008603:cAMP-dependent protein kinase regulator activity
prdm4	PR domain containing 4	XB-GENE-17335139	NA	NA	transcription factor	4.445	-0.06	0.92	GO:0003676:nucleic acid binding|GO:0005634:nucleus|GO:0008270:zinc ion binding
tek	TEK tyrosine kinase, endothelial	XB-GENE-865007	398263	Xl.13437	endothelial cell receptor	4.409	-0.106	0.854	GO:0004672:protein kinase activity|GO:0004674:protein serine/threonine kinase activity|GO:0004713:protein tyrosine kinase activity|GO:0005198:structural molecule activity|GO:0005524:ATP binding|GO:0006468:protein phosphorylation
dyrk1a	dual specificity tyrosine-(Y)-phosphorylation regulated kinase 1A	XB-GENE-1017110	446302	Xl.29801	Dual-specificity tyrosine-phosphorylation regulated kinase	4.441	-0.032	0.766	GO:0004672:protein kinase activity|GO:0004674:protein serine/threonine kinase activity|GO:0004675:transmembrane receptor protein serine/threonine kinase activity|GO:0004676:3-phosphoinositide-dependent protein kinase activity|GO:0004677:DNA-dependent protein kinase activity|GO:0004679:AMP-activated protein kinase activity|GO:0004683:calmodulin-dependent protein kinase activity|GO:0004686:elongati…
cpe	carboxypeptidase E	XB-GENE-952273	100158368	Xl.8483	post-transcription/translation	4.156	-0.215	0.729	GO:0006508:proteolysis
epas1	endothelial PAS domain protein 1	XB-GENE-981617	444145	Xl.47404	transcriptional regulator	4.43	0.004	0.69	GO:0003700:transcription factor activity, sequence-specific DNA binding|GO:0004402:histone acetyltransferase activity|GO:0004871:signal transducer activity|GO:0005634:nucleus|GO:0006355:regulation of transcription, DNA-templated|GO:0007165:signal transduction
sec61a1	Sec61 translocon alpha 1 subunit	XB-GENE-17344786	NA	NA	NA	4.437	-0.044	0.673	GO:0009306:protein secretion|GO:0015450:P-P-bond-hydrolysis-driven protein transmembrane transporter activity|GO:0016020:membrane
rdx	radixin	XB-GENE-17334345	NA	NA	NA	3.992	-0.334	0.608	GO:0005737:cytoplasm|GO:0005856:cytoskeleton|GO:0008092:cytoskeletal protein binding|GO:0016020:membrane
ndrg2	NDRG family member 2	XB-GENE-951915	380081	Xl.76375	NA	4.378	-0.114	0.542	GO:0030154:cell differentiation
sp4	Sp4 transcription factor	XB-GENE-983121	398919	Xl.10570	zinc finger, C2H2 type	4.413	0.043	0.525	GO:0003676:nucleic acid binding|GO:0005634:nucleus|GO:0008270:zinc ion binding
gale	UDP-galactose-4-epimerase	XB-GENE-965034	380596	Xl.1380	NA	4.308	-0.138	0.444	GO:0003824:catalytic activity|GO:0003978:UDP-glucose 4-epimerase activity|GO:0005975:carbohydrate metabolic process|GO:0006012:galactose metabolic process|GO:0009225:nucleotide-sugar metabolic process|GO:0016857:racemase and epimerase activity, acting on carbohydrates and derivatives
b3gat3	beta-1,3-glucuronyltransferase 3	XB-GENE-1010249	398597	Xl.25843	NA	4.195	-0.183	0.402	GO:0015018:galactosylgalactosylxylosylprotein 3-beta-glucuronosyltransferase activity|GO:0016020:membrane
hip1	huntingtin interacting protein 1	XB-GENE-6488601	NA	Xl.8570	actin binding	3.956	-0.373	0.402	GO:0003779:actin binding|GO:0004672:protein kinase activity|GO:0004691:cAMP-dependent protein kinase activity|GO:0004871:signal transducer activity|GO:0005543:phospholipid binding|GO:0005952:cAMP-dependent protein kinase complex|GO:0005956:protein kinase CK2 complex|GO:0007165:signal transduction|GO:0008603:cAMP-dependent protein kinase regulator activity|GO:0016020:membrane
rc3h1	ring finger and CCCH-type domains 1	XB-GENE-5864202	414495	Xl.40958	NA	4.421	-0.038	0.363	GO:0000151:ubiquitin ligase complex|GO:0003676:nucleic acid binding|GO:0004842:ubiquitin-protein transferase activity|GO:0008270:zinc ion binding|GO:0016567:protein ubiquitination
pa2g4	proliferation-associated 2G4	XB-GENE-17332628	NA	NA	NA	4.417	-0.08	0.347	GO:0006508:proteolysis|GO:0008235:metalloexopeptidase activity
ccdc47	coiled-coil domain containing 47	XB-GENE-17344966	NA	NA	NA	4.42	-0.024	0.336	GO:0003755:peptidyl-prolyl cis-trans isomerase activity
mig30	NA	XB-GENE-6251788	398291	Xl.76925	NA	4.309	-0.136	0.332	GO:0001558:regulation of cell growth|GO:0005520:insulin-like growth factor binding|GO:0005576:extracellular region
acot11	acyl-CoA thioesterase 11	XB-GENE-5864276	100137660	Xl.63007	NA	4.261	-0.154	0.302	GO:0003824:catalytic activity|GO:0003986:acetyl-CoA hydrolase activity
stau1	staufen double-stranded RNA binding protein 1	XB-GENE-17331320	NA	NA	double-stranded RNA binding	4.293	-0.141	0.289	GO:0003725:double-stranded RNA binding|GO:0005622:intracellular|GO:0016810:hydrolase activity, acting on carbon-nitrogen (but not peptide) bonds
etv1	ets variant 1	XB-GENE-865910	398358	Xl.76067	transcription factor	4.413	-0.004	0.226	GO:0003677:DNA binding|GO:0003700:transcription factor activity, sequence-specific DNA binding|GO:0005634:nucleus|GO:0006355:regulation of transcription, DNA-templated
nrp1	neuropilin 1	XB-GENE-865400	397804	Xl.940	transmembrane receptor	4.407	0.007	0.183	GO:0007155:cell adhesion|GO:0016020:membrane
lepr	leptin receptor	XB-GENE-17334371	NA	NA	cytokine receptor	4.398	-0.09	0.142	GO:0004623:phospholipase A2 activity|GO:0005509:calcium ion binding|GO:0016042:lipid catabolic process
sytl1	synaptotagmin like 1	XB-GENE-972188	446497	Xl.15997	NA	4.16	-0.196	0.13	GO:0005215:transporter activity|GO:0006810:transport|GO:0008021:synaptic vesicle|GO:0016020:membrane
ankh	ANKH inorganic pyrophosphate transport regulator	XB-GENE-1011022	399193	Xl.11973	NA	4.394	0.024	0.109	GO:0006817:phosphate ion transport|GO:0015114:phosphate ion transmembrane transporter activity|GO:0016021:integral component of membrane
galnt7	polypeptide N-acetylgalactosaminyltransferase 7	XB-GENE-17335746	NA	NA	NA	4.383	0.105	0.081	GO:0004653:polypeptide N-acetylgalactosaminyltransferase activity
rac3	ras-related C3 botulinum toxin substrate 3 (rho family, small GTP binding protein Rac3)	XB-GENE-17334492	NA	NA	small GTPase, Rho type	4.013	-0.298	0.08	GO:0005525:GTP binding|GO:0007264:small GTPase mediated signal transduction|GO:0015031:protein transport
zmat5	zinc finger, matrin-type 5	XB-GENE-984929	447157	Xl.4221	NA	4.359	-0.113	0.016	GO:0003676:nucleic acid binding
midn	midnolin	XB-GENE-6256089	379328	Xl.20058	NA	4.407	-0.061	0.002	GO:0006464:cellular protein modification process
gfpt1	glutamine--fructose-6-phosphate transaminase 1	XB-GENE-17333834	NA	NA	hexosamine biosynthetic pathway regulating enzyme	4.402	-0.019	-0.027	GO:0004360:glutamine-fructose-6-phosphate transaminase (isomerizing) activity|GO:0005737:cytoplasm|GO:0005975:carbohydrate metabolic process|GO:0008152:metabolic process|GO:0016051:carbohydrate biosynthetic process
gnb1	guanine nucleotide binding protein (G protein), beta polypeptide 1	XB-GENE-17331031	NA	NA	NA	4.315	-0.128	-0.06	GO:0003847:1-alkyl-2-acetylglycerophosphocholine esterase activity|GO:0004871:signal transducer activity|GO:0005834:heterotrimeric G-protein complex|GO:0007186:G-protein coupled receptor signaling pathway
wnt6	wingless-type MMTV integration site family member 6	XB-GENE-17344186	NA	NA	secreted growth factor/developmental regulator	4.392	-0.082	-0.075	GO:0004871:signal transducer activity|GO:0005576:extracellular region|GO:0007223:Wnt signaling pathway, calcium modulating pathway|GO:0007275:multicellular organism development
bmp7.1	bone morphogenetic protein 7, gene 1	XB-GENE-17343598	NA	NA	TGF-beta related peptide growth factor	3.963	-0.346	-0.079	GO:0008083:growth factor activity|GO:0040007:growth
mcm5	minichromosome maintenance complex component 5	XB-GENE-985671	379699	Xl.64079	NA	3.892	-0.425	-0.081	GO:0003677:DNA binding|GO:0004003:ATP-dependent DNA helicase activity|GO:0004004:ATP-dependent RNA helicase activity|GO:0005524:ATP binding|GO:0005634:nucleus|GO:0006270:DNA replication initiation|GO:0008026:ATP-dependent helicase activity|GO:0008094:DNA-dependent ATPase activity|GO:0008186:RNA-dependent ATPase activity|GO:0015462:protein-transmembrane transporting ATPase activity|GO:0015616:DNA …
slc7a3	solute carrier family 7 (cationic amino acid transporter, y+ system), member 3	XB-GENE-1002488	380020	Xl.9609	transmembrane solute exchange	4.246	-0.152	-0.116	GO:0006810:transport|GO:0006865:amino acid transport|GO:0016020:membrane|GO:0016021:integral component of membrane
ctsc	cathepsin C	XB-GENE-940487	380203	Xl.78062	NA	4.019	-0.29	-0.117	GO:0004197:cysteine-type endopeptidase activity|GO:0006508:proteolysis|GO:0008234:cysteine-type peptidase activity
irf9	interferon regulatory factor 9	XB-GENE-992442	431892	Xl.77646	transcription factor	4.24	-0.159	-0.12	GO:0003700:transcription factor activity, sequence-specific DNA binding|GO:0005634:nucleus|GO:0006355:regulation of transcription, DNA-templated
maz	myc-associated zinc finger protein (purine-binding transcription factor)	XB-GENE-17330764	NA	NA	zinc finger, C2H2 type	4.384	-0.002	-0.21	GO:0003676:nucleic acid binding|GO:0005634:nucleus|GO:0008270:zinc ion binding
xrcc6	X-ray repair complementing defective repair in Chinese hamster cells 6	XB-GENE-970904	398357	Xl.51519	NA	4.245	-0.152	-0.225	GO:0003677:DNA binding|GO:0004003:ATP-dependent DNA helicase activity|GO:0005634:nucleus|GO:0006303:double-strand break repair via nonhomologous end joining
marcksl1	MARCKS-like 1	XB-GENE-17334463	NA	NA	calmodulin binding	4.371	-0.097	-0.232	GO:0005516:calmodulin binding
mrps15	mitochondrial ribosomal protein S15	XB-GENE-1016477	100127328	Xl.14059	NA	4.209	-0.167	-0.251	GO:0003735:structural constituent of ribosome|GO:0005622:intracellular|GO:0005840:ribosome|GO:0006412:translation
mbd2	methyl-CpG binding domain protein 2	XB-GENE-493780	399118	Xl.66388	transcriptional regulator	4.153	-0.194	-0.251	GO:0003677:DNA binding
nsf	N-ethylmaleimide sensitive factor	XB-GENE-5936105	100049722	Xl.64897	NA	4.388	-0.059	-0.266	GO:0000166:nucleotide binding|GO:0004176:ATP-dependent peptidase activity|GO:0004252:serine-type endopeptidase activity|GO:0005524:ATP binding|GO:0006508:proteolysis|GO:0017111:nucleoside-triphosphatase activity
pltp	phospholipid transfer protein	XB-GENE-981867	447591	Xl.17800	BPI/LBP/CETP family protein	4.285	-0.136	-0.271	GO:0008289:lipid binding
gns	glucosamine (N-acetyl)-6-sulfatase	XB-GENE-978433	379953	Xl.46117	NA	4.385	-0.05	-0.303	GO:0008152:metabolic process|GO:0008449:N-acetylglucosamine-6-sulfatase activity|GO:0008484:sulfuric ester hydrolase activity
capza1	capping protein (actin filament) muscle Z-line, alpha 1	XB-GENE-865890	398962	Xl.1250	F-actin capping protein subunit	4.101	-0.223	-0.358	GO:0003779:actin binding|GO:0008290:F-actin capping protein complex|GO:0030036:actin cytoskeleton organization
tsc22d3	TSC22 domain family member 3	XB-GENE-1004592	379978	Xl.12378	NA	4.054	-0.254	-0.367	GO:0003700:transcription factor activity, sequence-specific DNA binding|GO:0006355:regulation of transcription, DNA-templated
lman2	lectin, mannose-binding 2	XB-GENE-6485668	NA	Xl.37947	NA	4.136	-0.199	-0.37	GO:0016020:membrane
uap1	UDP-N-acetylglucosamine pyrophosphorylase 1	XB-GENE-17335587	NA	NA	NA	3.96	-0.337	-0.392	GO:0008152:metabolic process|GO:0016779:nucleotidyltransferase activity
cdk1	cyclin-dependent kinase 1	XB-GENE-482754	380246	Xl.8917	serine/threonine kinase	4.001	-0.295	-0.406	GO:0004672:protein kinase activity|GO:0004674:protein serine/threonine kinase activity|GO:0004691:cAMP-dependent protein kinase activity|GO:0004713:protein tyrosine kinase activity|GO:0005524:ATP binding|GO:0005952:cAMP-dependent protein kinase complex|GO:0005956:protein kinase CK2 complex|GO:0006468:protein phosphorylation|GO:0008603:cAMP-dependent protein kinase regulator activity
anxa11	annexin A11	XB-GENE-958583	447705	Xl.12912	NA	3.895	-0.394	-0.427	GO:0005509:calcium ion binding|GO:0005544:calcium-dependent phospholipid binding|GO:0047394:glycerophosphoinositol inositolphosphodiesterase activity|GO:0050819:negative regulation of coagulation
mark2	MAP/microtubule affinity-regulating kinase 2	XB-GENE-17343456	NA	NA	serine/threonine kinase	4.359	0.097	-0.432	GO:0004672:protein kinase activity|GO:0004674:protein serine/threonine kinase activity|GO:0004713:protein tyrosine kinase activity|GO:0005524:ATP binding|GO:0006468:protein phosphorylation|GO:0047878:erythritol kinase activity
celsr2	cadherin, EGF LAG seven-pass G-type receptor 2	XB-GENE-17346669	NA	NA	signal transduction	4.251	-0.145	-0.457	GO:0004930:G-protein coupled receptor activity|GO:0005198:structural molecule activity|GO:0005509:calcium ion binding|GO:0007155:cell adhesion|GO:0007156:homophilic cell adhesion via plasma membrane adhesion molecules|GO:0007218:neuropeptide signaling pathway|GO:0016020:membrane
tex261	testis expressed 261	XB-GENE-1006426	379804	Xl.2902	NA	4.127	-0.203	-0.488	GO:0003824:catalytic activity|GO:0008152:metabolic process
rnf114	ring finger protein 114	XB-GENE-17333580	NA	NA	ubiquitin-protein ligase	4.37	-0.09	-0.509	GO:0000151:ubiquitin ligase complex|GO:0004842:ubiquitin-protein transferase activity|GO:0008270:zinc ion binding|GO:0016567:protein ubiquitination
gsk3b	glycogen synthase kinase 3 beta	XB-GENE-865674	399097	Xl.324	serine/threonine kinase, wnt signal transduction	4.134	-0.197	-0.522	GO:0004672:protein kinase activity|GO:0004674:protein serine/threonine kinase activity|GO:0004691:cAMP-dependent protein kinase activity|GO:0004713:protein tyrosine kinase activity|GO:0005524:ATP binding|GO:0005952:cAMP-dependent protein kinase complex|GO:0005956:protein kinase CK2 complex|GO:0006468:protein phosphorylation|GO:0008603:cAMP-dependent protein kinase regulator activity
ip6k1	inositol hexaphosphate kinase 1	XB-GENE-921624	443957	Xl.15102	Inositol polyphosphate multikinase, component of the ARGR transcription regulatory complex	4.36	-0.093	-0.564	GO:0008440:inositol-1,4,5-trisphosphate 3-kinase activity
tbx3	T-box 3	XB-GENE-1018237	397816	Xl.975	T-box transcription factor	4.369	-0.085	-0.639	GO:0003700:transcription factor activity, sequence-specific DNA binding|GO:0005634:nucleus|GO:0006355:regulation of transcription, DNA-templated
cbfa2t2	core-binding factor, runt domain, alpha subunit 2; translocated to, 2	XB-GENE-17339380	NA	NA	transcription factor, expressed during neurogenesis	4.042	-0.251	-0.702	GO:0003700:transcription factor activity, sequence-specific DNA binding|GO:0005634:nucleus|GO:0006355:regulation of transcription, DNA-templated
gpsm1	G-protein signaling modulator 1	XB-GENE-17335086	NA	NA	GTPase activator	4.186	-0.163	-0.803	GO:0005096:GTPase activator activity|GO:0006508:proteolysis|GO:0007165:signal transduction
foxf1	forkhead box F1	XB-GENE-6254084	735218	Xl.54939	forkhead domain transcription factor	4.078	-0.23	-0.829	GO:0003700:transcription factor activity, sequence-specific DNA binding|GO:0005634:nucleus|GO:0006355:regulation of transcription, DNA-templated
rbm19	RNA binding motif protein 19	XB-GENE-922198	494769	Xl.3212	nucleic acid binding	3.924	-0.349	-0.871	GO:0003676:nucleic acid binding
mbp	myelin basic protein	XB-GENE-959622	734401	Xl.64712	NA	4.296	-0.121	-0.9	GO:0019911:structural constituent of myelin sheath
pmp22	peripheral myelin protein 22	XB-GENE-6256607	379977	Xl.2292	NA	3.985	-0.3	-0.914	GO:0016020:membrane
guca1a	guanylate cyclase activator 1A	XB-GENE-17335170	NA	NA	NA	4.356	0.004	-0.919	GO:0004721:phosphoprotein phosphatase activity|GO:0004723:calcium-dependent protein serine/threonine phosphatase activity|GO:0004724:magnesium-dependent protein serine/threonine phosphatase activity|GO:0005509:calcium ion binding|GO:0005963:magnesium-dependent protein serine/threonine phosphatase complex|GO:0008420:CTD phosphatase activity|GO:0008597:calcium-dependent protein serine/threonine pho…
pias1	protein inhibitor of activated STAT 1	XB-GENE-17332545	NA	NA	zinc finger transcription factor	4.35	-0.091	-0.934	GO:0003677:DNA binding|GO:0008270:zinc ion binding
acvr1	activin A receptor type I	XB-GENE-865219	399083	Xl.202	activin receptor, serine/threonine protein kinase	4.34	-0.097	-0.983	GO:0004672:protein kinase activity|GO:0004674:protein serine/threonine kinase activity|GO:0004675:transmembrane receptor protein serine/threonine kinase activity|GO:0004691:cAMP-dependent protein kinase activity|GO:0004713:protein tyrosine kinase activity|GO:0005024:transforming growth factor beta-activated receptor activity|GO:0005524:ATP binding|GO:0005952:cAMP-dependent protein kinase complex|…
lpcat4	lysophosphatidylcholine acyltransferase 4	XB-GENE-17343066	NA	NA	NA	4.343	0.021	-1.021	GO:0008152:metabolic process
tpte2	transmembrane phosphoinositide 3-phosphatase and tensin homolog 2	XB-GENE-17339951	NA	NA	NA	3.966	-0.314	-1.034	GO:0004721:phosphoprotein phosphatase activity|GO:0004725:protein tyrosine phosphatase activity|GO:0004727:prenylated protein tyrosine phosphatase activity|GO:0005261:cation channel activity|GO:0006470:protein dephosphorylation|GO:0006812:cation transport|GO:0016020:membrane
paip1	poly(A) binding protein interacting protein 1	XB-GENE-17346074	NA	NA	translation initiation factor	4.329	0.067	-1.074	GO:0003723:RNA binding
ppp1cb	protein phosphatase 1, catalytic subunit, beta isozyme	XB-GENE-17344746	NA	NA	NA	4.35	-0.038	-1.172	GO:0004721:phosphoprotein phosphatase activity|GO:0004723:calcium-dependent protein serine/threonine phosphatase activity|GO:0004724:magnesium-dependent protein serine/threonine phosphatase activity|GO:0005963:magnesium-dependent protein serine/threonine phosphatase complex|GO:0008420:CTD phosphatase activity|GO:0008597:calcium-dependent protein serine/threonine phosphatase regulator activity|GO:…
siah1	siah E3 ubiquitin protein ligase 1	XB-GENE-17341645	NA	NA	zinc finger protein	4.344	-0.085	-1.177	GO:0000151:ubiquitin ligase complex|GO:0004842:ubiquitin-protein transferase activity|GO:0005634:nucleus|GO:0006511:ubiquitin-dependent protein catabolic process|GO:0007275:multicellular organism development|GO:0008270:zinc ion binding|GO:0016567:protein ubiquitination
gan	gigaxonin	XB-GENE-1013093	447405	Xl.48662	NA	4.076	-0.221	-1.255	GO:0005515:protein binding
arl4a	ADP ribosylation factor like GTPase 4A	XB-GENE-17333029	NA	NA	NA	4.275	-0.124	-1.271	GO:0003924:GTPase activity|GO:0005525:GTP binding|GO:0006886:intracellular protein transport|GO:0007264:small GTPase mediated signal transduction|GO:0015031:protein transport
edf1	endothelial differentiation-related factor 1	XB-GENE-6255018	734824	Xl.52203	helix-turn-helix transcription factor	4.28	-0.12	-1.282	GO:0003677:DNA binding
yes1	YES proto-oncogene 1, Src family tyrosine kinase	XB-GENE-866413	379629	Xl.58	serine/threonine kinase	4.16	-0.164	-1.316	GO:0004672:protein kinase activity|GO:0004674:protein serine/threonine kinase activity|GO:0004713:protein tyrosine kinase activity|GO:0005524:ATP binding|GO:0006468:protein phosphorylation
trim3	tripartite motif containing 3	XB-GENE-17330387	NA	NA	Predicted E3 ubiquitin ligase	4.335	-0.089	-1.323	GO:0005622:intracellular|GO:0008270:zinc ion binding
ppp4c	protein phosphatase 4 catalytic subunit	XB-GENE-6078278	432334	Xl.40642	serine/threonine specific protein phosphatase involved in glycogen accumulation	4.025	-0.25	-1.35	GO:0004721:phosphoprotein phosphatase activity|GO:0004723:calcium-dependent protein serine/threonine phosphatase activity|GO:0004724:magnesium-dependent protein serine/threonine phosphatase activity|GO:0005963:magnesium-dependent protein serine/threonine phosphatase complex|GO:0008420:CTD phosphatase activity|GO:0008597:calcium-dependent protein serine/threonine phosphatase regulator activity|GO:…
wnt8b	wingless-type MMTV integration site family member 8B	XB-GENE-866182	399098	Xl.332	secreted growth factor/developmental regulator	3.925	-0.331	-1.364	GO:0004871:signal transducer activity|GO:0005576:extracellular region|GO:0007223:Wnt signaling pathway, calcium modulating pathway|GO:0007275:multicellular organism development
rabl2b	RAB, member of RAS oncogene family-like 2B	XB-GENE-979701	446683	Xl.10814	NA	4.007	-0.259	-1.396	GO:0003924:GTPase activity|GO:0005525:GTP binding|GO:0006886:intracellular protein transport|GO:0007264:small GTPase mediated signal transduction|GO:0015031:protein transport
fgd6	FYVE, RhoGEF and PH domain containing 6	XB-GENE-17342428	NA	NA	NA	4.178	-0.157	-1.423	GO:0008270:zinc ion binding
zic2	Zic family member 2	XB-GENE-6251643	379115	Xl.2237	zinc finger, C2H2 type	4.337	-0.069	-1.45	GO:0003676:nucleic acid binding|GO:0005634:nucleus|GO:0008270:zinc ion binding
ednrb2	endothelin receptor B subtype 2	XB-GENE-1219165	379394	Xl.2759	7 transmembrane receptor	4.263	-0.122	-1.607	GO:0004962:endothelin receptor activity|GO:0007186:G-protein coupled receptor signaling pathway|GO:0016021:integral component of membrane
dpf2	D4, zinc and double PHD fingers family 2	XB-GENE-945342	373651	Xl.887	apoptosis response zinc finger transcription factor	4.302	0.05	-1.634	GO:0003676:nucleic acid binding|GO:0003677:DNA binding|GO:0005634:nucleus|GO:0006355:regulation of transcription, DNA-templated|GO:0008270:zinc ion binding
kif23	kinesin family member 23	XB-GENE-17340165	NA	NA	NA	4.325	-0.054	-1.657	GO:0003777:microtubule motor activity|GO:0005524:ATP binding|GO:0005875:microtubule associated complex|GO:0007018:microtubule-based movement|GO:0008574:ATP-dependent microtubule motor activity, plus-end-directed
traf6	TNF receptor associated factor 6	XB-GENE-6254727	734929	Xl.14682	ubiquitin-protein ligase	4.24	-0.133	-1.678	GO:0000151:ubiquitin ligase complex|GO:0003676:nucleic acid binding|GO:0004842:ubiquitin-protein transferase activity|GO:0008270:zinc ion binding|GO:0016567:protein ubiquitination
oaz1	ornithine decarboxylase antizyme 1	XB-GENE-17339245	NA	NA	enzyme inhibitor	4.204	-0.144	-1.705	GO:0004857:enzyme inhibitor activity|GO:0008073:ornithine decarboxylase inhibitor activity
nop10	NOP10 ribonucleoprotein	XB-GENE-1001725	100049738	Xl.76151	NA	4.095	-0.193	-1.764	GO:0000250:lanosterol synthase activity
znf592	zinc finger protein 592	XB-GENE-17330323	NA	NA	zinc finger, C2H2 type	3.903	-0.328	-1.894	GO:0003676:nucleic acid binding|GO:0005634:nucleus|GO:0008270:zinc ion binding
mcm7	minichromosome maintenance complex component 7	XB-GENE-5946952	397852	Xl.31224	NA	4.177	-0.149	-1.898	GO:0003677:DNA binding|GO:0005524:ATP binding|GO:0005634:nucleus|GO:0006270:DNA replication initiation|GO:0008094:DNA-dependent ATPase activity
tk1	thymidine kinase 1, soluble	XB-GENE-6486555	NA	Xl.63757	Thymidine kinase	4.303	-0.002	-1.91	GO:0004797:thymidine kinase activity|GO:0005524:ATP binding
pik3r4	phosphoinositide-3-kinase regulatory subunit 4	XB-GENE-978526	399407	Xl.21662	NA	4.295	-0.095	-1.937	GO:0004672:protein kinase activity|GO:0004674:protein serine/threonine kinase activity|GO:0004691:cAMP-dependent protein kinase activity|GO:0005524:ATP binding|GO:0005952:cAMP-dependent protein kinase complex|GO:0005956:protein kinase CK2 complex|GO:0006468:protein phosphorylation|GO:0008603:cAMP-dependent protein kinase regulator activity
pdcd6	programmed cell death 6	XB-GENE-960921	380264	Xl.16613	Ca2+-binding protein, EF-Hand protein superfamily	3.791	-0.455	-1.943	GO:0005509:calcium ion binding
stk24	serine/threonine kinase 24	XB-GENE-987148	444155	Xl.3008	NA	4.26	-0.117	-1.95	GO:0004672:protein kinase activity|GO:0004674:protein serine/threonine kinase activity|GO:0004691:cAMP-dependent protein kinase activity|GO:0004713:protein tyrosine kinase activity|GO:0005524:ATP binding|GO:0005952:cAMP-dependent protein kinase complex|GO:0005956:protein kinase CK2 complex|GO:0006468:protein phosphorylation|GO:0008603:cAMP-dependent protein kinase regulator activity
fzd8	frizzled class receptor 8	XB-GENE-6254029	399367	Xl.412	transmembrane receptor in the Wnt signaling pathway	4.304	-0.016	-1.962	GO:0004888:transmembrane signaling receptor activity|GO:0004930:G-protein coupled receptor activity|GO:0007166:cell surface receptor signaling pathway|GO:0007275:multicellular organism development|GO:0016020:membrane
osbpl2	oxysterol binding protein like 2	XB-GENE-855659	380004	Xl.70192	steroid metabolism	3.828	-0.394	-1.971	GO:0008202:steroid metabolic process
ywhae	tyrosine 3-monooxygenase/tryptophan 5-monooxygenase activation protein, epsilon	XB-GENE-17333817	NA	NA	signal transduction	3.78	-0.505	-1.991	GO:0019904:protein domain specific binding
acp5	acid phosphatase 5, tartrate resistant	XB-GENE-17332466	NA	NA	NA	4.18	-0.145	-2.011	GO:0003993:acid phosphatase activity|GO:0016787:hydrolase activity
vkorc1l1	vitamin K epoxide reductase complex subunit 1 like 1	XB-GENE-944100	733276	Xl.78941	NA	3.838	-0.375	-2.017	GO:0047057:vitamin-K-epoxide reductase (warfarin-sensitive) activity
mycn	v-myc avian myelocytomatosis viral oncogene neuroblastoma derived homolog	XB-GENE-478863	380041	Xl.21947	basic helix-loop-helix transcription factor, partners with max proteins	4.209	-0.138	-2.034	GO:0003700:transcription factor activity, sequence-specific DNA binding|GO:0005634:nucleus|GO:0006355:regulation of transcription, DNA-templated
palmd	palmdelphin	XB-GENE-6078375	380350	Xl.11081	NA	3.992	-0.258	-2.066	GO:0008360:regulation of cell shape|GO:0016020:membrane
myd88	myeloid differentiation primary response 88	XB-GENE-6251474	734302	Xl.10199	Toll/IL-1 receptor binding	4.289	-0.094	-2.096	GO:0004888:transmembrane signaling receptor activity|GO:0005515:protein binding|GO:0007165:signal transduction|GO:0016020:membrane
rbpms2	RNA binding protein with multiple splicing 2	XB-GENE-17342697	NA	NA	nucleic acid binding	3.988	-0.26	-2.129	GO:0003676:nucleic acid binding
fkbp2	FK506 binding protein 2	XB-GENE-958379	379180	Xl.16480	NA	4.11	-0.174	-2.137	GO:0003755:peptidyl-prolyl cis-trans isomerase activity|GO:0006457:protein folding
frs2	fibroblast growth factor receptor substrate 2	XB-GENE-479764	380490	Xl.17381	docking protein 1	3.753	-0.547	-2.172	GO:0005158:insulin receptor binding
pxn	paxillin	XB-GENE-941410	397826	Xl.724	Adaptor protein Enigma and related PDZ-LIM proteins	4.284	-0.095	-2.179	GO:0005856:cytoskeleton|GO:0007160:cell-matrix adhesion|GO:0008270:zinc ion binding
cga	glycoprotein hormones, alpha polypeptide	XB-GENE-6252371	378681	Xl.23618	glycoprotein hormone	4.216	-0.132	-2.239	GO:0005179:hormone activity|GO:0005576:extracellular region
brf2	BRF2, RNA polymerase III transcription initiation factor 50 kDa subunit	XB-GENE-17345001	NA	NA	NA	3.892	-0.323	-2.249	GO:0003700:transcription factor activity, sequence-specific DNA binding|GO:0005667:transcription factor complex|GO:0006352:DNA-templated transcription, initiation|GO:0006355:regulation of transcription, DNA-templated|GO:0008270:zinc ion binding
zfp36	ZFP36 ring finger protein	XB-GENE-991818	398102	Xl.26472	zinc finger, CCCH type	4.126	-0.164	-2.274	GO:0003676:nucleic acid binding
clpx	caseinolytic mitochondrial matrix peptidase chaperone subunit	XB-GENE-17335602	NA	NA	ATP-dependent Clp-type protease	4.036	-0.22	-2.308	GO:0000166:nucleotide binding|GO:0005515:protein binding|GO:0005524:ATP binding|GO:0015031:protein transport|GO:0016887:ATPase activity|GO:0017111:nucleoside-triphosphatase activity
fn1	fibronectin 1	XB-GENE-865084	397744	Xl.2243	extracellular glycoprotein	4.138	-0.158	-2.32	GO:0005576:extracellular region
foxg1	forkhead box G1	XB-GENE-17332587	NA	NA	forkhead domain transcription factor	4.29	-0.043	-2.365	GO:0003700:transcription factor activity, sequence-specific DNA binding|GO:0005634:nucleus|GO:0006355:regulation of transcription, DNA-templated
sox9	SRY-box 9	XB-GENE-1034775	494585	Xl.28992	HMG-box transcription factor	3.97	-0.272	-2.366	GO:0003677:DNA binding|GO:0006355:regulation of transcription, DNA-templated
efnb3	ephrin-B3	XB-GENE-5902305	378621	Xl.272	NA	4.27	0.02	-2.44	GO:0016020:membrane
psen1	presenilin 1	XB-GENE-17330486	NA	NA	intracellular signaling	4.081	-0.185	-2.481	GO:0016020:membrane|GO:0016021:integral component of membrane
inpp5a.1	inositol polyphosphate-5-phosphatase A	XB-GENE-1005683	447532	Xl.8191	NA	4.002	-0.234	-2.545	GO:0004445:inositol-polyphosphate 5-phosphatase activity
atxn1	ataxin 1	XB-GENE-17335803	NA	NA	NA	4.278	-0.015	-2.548	GO:0004339:glucan 1,4-alpha-glucosidase activity
rel	v-rel avian reticuloendotheliosis viral oncogene homolog	XB-GENE-993266	378614	Xl.148	transcription factor	4.07	-0.195	-2.552	GO:0003700:transcription factor activity, sequence-specific DNA binding|GO:0005634:nucleus|GO:0006355:regulation of transcription, DNA-templated
katnb1	katanin p80 (WD repeat containing) subunit B 1	XB-GENE-17335261	NA	NA	Microtubule severing protein katanin p80 subunit B (contains WD40 repeats)	4.276	-0.087	-2.585	GO:0006508:proteolysis
usp4	ubiquitin specific peptidase 4 (proto-oncogene)	XB-GENE-988407	398480	Xl.19337	ubiquitin C-terminal hydrolase	4.265	0.013	-2.606	GO:0004197:cysteine-type endopeptidase activity|GO:0006511:ubiquitin-dependent protein catabolic process
mex3d	mex-3 RNA binding family member D	XB-GENE-866223	100101285	Xl.12943	ubiquitin-protein ligase	4.263	-0.096	-2.613	GO:0000151:ubiquitin ligase complex|GO:0004842:ubiquitin-protein transferase activity|GO:0008270:zinc ion binding|GO:0016567:protein ubiquitination
trmt61a	tRNA methyltransferase 61A	XB-GENE-957986	379113	Xl.4384	NA	4.279	-0.059	-2.618	GO:0008757:S-adenosylmethionine-dependent methyltransferase activity
osr1	odd-skipped related transciption factor 1	XB-GENE-17344349	NA	NA	zinc finger, C2H2 type	4.239	-0.118	-2.635	GO:0003676:nucleic acid binding|GO:0005634:nucleus|GO:0008270:zinc ion binding
gfpt2	glutamine-fructose-6-phosphate transaminase 2	XB-GENE-6256578	380175	Xl.6748	NA	4.267	-0.083	-2.753	GO:0004360:glutamine-fructose-6-phosphate transaminase (isomerizing) activity|GO:0005215:transporter activity|GO:0005737:cytoplasm|GO:0005975:carbohydrate metabolic process|GO:0006810:transport|GO:0008152:metabolic process|GO:0016051:carbohydrate biosynthetic process|GO:0030288:outer membrane-bounded periplasmic space
dok4	docking protein 4	XB-GENE-948699	380322	Xl.18654	NA	4.038	-0.203	-2.83	GO:0005158:insulin receptor binding
psme3	proteasome activator subunit 3	XB-GENE-981885	494719	Xl.28974	NA	4.245	0.062	-2.84	GO:0008537:proteasome activator complex
pim1	Pim-1 proto-oncogene, serine/threonine kinase	XB-GENE-17337890	NA	NA	NA	4.243	0.107	-2.888	GO:0004672:protein kinase activity|GO:0004674:protein serine/threonine kinase activity|GO:0004691:cAMP-dependent protein kinase activity|GO:0004713:protein tyrosine kinase activity|GO:0005524:ATP binding|GO:0005952:cAMP-dependent protein kinase complex|GO:0005956:protein kinase CK2 complex|GO:0006468:protein phosphorylation|GO:0008603:cAMP-dependent protein kinase regulator activity
mapk1	mitogen-activated protein kinase 1	XB-GENE-865273	398985	Xl.1680	serine/threonine kinase	4.248	0.025	-2.894	GO:0004672:protein kinase activity|GO:0004674:protein serine/threonine kinase activity|GO:0004691:cAMP-dependent protein kinase activity|GO:0004707:MAP kinase activity|GO:0004713:protein tyrosine kinase activity|GO:0005524:ATP binding|GO:0005952:cAMP-dependent protein kinase complex|GO:0005956:protein kinase CK2 complex|GO:0006468:protein phosphorylation|GO:0008603:cAMP-dependent protein kinase r…
crhr2	corticotropin releasing hormone receptor 2	XB-GENE-17336105	NA	NA	adenylate cyclase-coupled calcitonin receptor	4.074	-0.179	-2.894	GO:0004930:G-protein coupled receptor activity|GO:0016020:membrane
snrnp40	small nuclear ribonucleoprotein, U5 40kDa subunit	XB-GENE-6253627	380404	Xl.5176	NA	4.229	-0.117	-2.917	GO:0003847:1-alkyl-2-acetylglycerophosphocholine esterase activity
adam11	ADAM metallopeptidase domain 11	XB-GENE-966542	386622	Xl.21440	disintegrin metalloprotease	4.259	-0.002	-2.941	GO:0004222:metalloendopeptidase activity|GO:0006508:proteolysis
gclm	glutamate-cysteine ligase, modifier subunit	XB-GENE-1014951	380105	Xl.2422	NA	3.837	-0.336	-3.064	GO:0004357:glutamate-cysteine ligase activity|GO:0016491:oxidoreductase activity|GO:0017109:glutamate-cysteine ligase complex
vangl2	VANGL planar cell polarity protein 2	XB-GENE-6251797	398271	Xl.10610	NA	4.209	-0.12	-3.065	GO:0007275:multicellular organism development|GO:0016021:integral component of membrane
pdk1	pyruvate dehydrogenase kinase 1	XB-GENE-17340842	NA	NA	dehydrogenase kinase	4.132	-0.147	-3.116	GO:0004740:pyruvate dehydrogenase (acetyl-transferring) kinase activity|GO:0005524:ATP binding|GO:0006468:protein phosphorylation|GO:0016301:kinase activity
gmds	GDP-mannose 4,6-dehydratase	XB-GENE-17338286	NA	NA	GDP-mannose 4,6 dehydratase	4.124	-0.151	-3.121	GO:0008152:metabolic process|GO:0008446:GDP-mannose 4,6-dehydratase activity|GO:0009058:biosynthetic process|GO:0016491:oxidoreductase activity
sox18	SRY-box 18	XB-GENE-6251810	398227	Xl.11959	HMG-box transcription factor	4.234	-0.112	-3.122	GO:0003677:DNA binding|GO:0006355:regulation of transcription, DNA-templated
sept10	septin 10	XB-GENE-1005821	495165	Xl.7604	NA	3.849	-0.328	-3.13	GO:0005525:GTP binding|GO:0007049:cell cycle
gpr157	G protein-coupled receptor 157	XB-GENE-866183	443993	Xl.12674	G protein-coupled receptors	4.244	-0.098	-3.135	GO:0004930:G-protein coupled receptor activity|GO:0007186:G-protein coupled receptor signaling pathway|GO:0016020:membrane|GO:0016021:integral component of membrane
hmp19	HMP19 protein	XB-GENE-17338059	NA	NA	NA	3.844	-0.33	-3.136	GO:0007212:dopamine receptor signaling pathway|GO:0016021:integral component of membrane|GO:0050780:dopamine receptor binding
hira	histone cell cycle regulator	XB-GENE-17340716	NA	NA	NA	3.931	-0.284	-3.181	GO:0005634:nucleus|GO:0007186:G-protein coupled receptor signaling pathway|GO:0016021:integral component of membrane
ercc3	excision repair cross-complementation group 3	XB-GENE-1009823	100036984	Xl.13614	ATP-dependent DNA helicase that functions in nucleotide excision repair	4.258	-0.049	-3.187	GO:0000810:diacylglycerol diphosphate phosphatase activity|GO:0003676:nucleic acid binding|GO:0003677:DNA binding|GO:0004003:ATP-dependent DNA helicase activity|GO:0004386:helicase activity|GO:0004787:thiamine-pyrophosphatase activity|GO:0005524:ATP binding|GO:0005634:nucleus|GO:0006289:nucleotide-excision repair|GO:0008026:ATP-dependent helicase activity|GO:0008758:UDP-2,3-diacylglucosamine hydr…
pdzk1	PDZ domain containing 1	XB-GENE-17342192	NA	NA	17 kD membrane protein	3.818	-0.342	-3.19	GO:0005515:protein binding
rps6ka1	ribosomal protein S6 kinase, 90kDa, polypeptide 1	XB-GENE-479500	445821	Xl.5013	serine/threonine kinase	4.054	-0.181	-3.276	GO:0004672:protein kinase activity|GO:0004674:protein serine/threonine kinase activity|GO:0004691:cAMP-dependent protein kinase activity|GO:0004713:protein tyrosine kinase activity|GO:0005524:ATP binding|GO:0005952:cAMP-dependent protein kinase complex|GO:0005956:protein kinase CK2 complex|GO:0006468:protein phosphorylation|GO:0008603:cAMP-dependent protein kinase regulator activity
gmps	guanine monophosphate synthase	XB-GENE-950699	100380966	Xl.85865	NA	3.764	-0.39	-3.314	GO:0003824:catalytic activity|GO:0003922:GMP synthase (glutamine-hydrolyzing) activity|GO:0005524:ATP binding|GO:0006164:purine nucleotide biosynthetic process|GO:0006177:GMP biosynthetic process|GO:0009058:biosynthetic process
lyrm7	LYR motif containing 7	XB-GENE-6255076	494821	Xl.53834	NA	3.918	-0.287	-3.319	GO:0005743:mitochondrial inner membrane|GO:0016651:oxidoreductase activity, acting on NAD(P)H
sgpl1	sphingosine-1-phosphate lyase 1	XB-GENE-997690	100037007	Xl.53637	NA	4.229	-0.106	-3.35	GO:0006520:cellular amino acid metabolic process|GO:0008117:sphinganine-1-phosphate aldolase activity|GO:0016831:carboxy-lyase activity
gjb1	gap junction protein beta 1	XB-GENE-865435	394373	Xl.1191	connexon channel component	4.049	-0.182	-3.363	GO:0005922:connexon complex|GO:0007154:cell communication
msl2	male-specific lethal 2 homolog	XB-GENE-5773374	100381082	Xl.51177	ubiquitin-protein ligase	3.701	-0.481	-3.369	GO:0000151:ubiquitin ligase complex|GO:0004842:ubiquitin-protein transferase activity|GO:0008270:zinc ion binding|GO:0016567:protein ubiquitination
fdxr	ferredoxin reductase	XB-GENE-17341530	NA	NA	NA	3.907	-0.286	-3.457	GO:0004324:ferredoxin-NADP+ reductase activity|GO:0015039:NADPH-adrenodoxin reductase activity
scmh1	sex comb on midleg homolog 1	XB-GENE-968916	447232	Xl.26287	Polycomb group protein SCM/L(3)MBT (tumor-supressor in Drosophila and humans)	4.244	-0.077	-3.481	GO:0005634:nucleus
inhbc.1	inhibin beta C	XB-GENE-17339600	NA	NA	growth factor	4.159	-0.131	-3.49	GO:0005179:hormone activity|GO:0005576:extracellular region|GO:0008083:growth factor activity|GO:0040007:growth
nampt	nicotinamide phosphoribosyltransferase	XB-GENE-17337782	NA	NA	pyridine nucleotide biosynthesis	3.69	-0.511	-3.517	GO:0004516:nicotinate phosphoribosyltransferase activity|GO:0008318:protein prenyltransferase activity|GO:0019363:pyridine nucleotide biosynthetic process
mgst3	microsomal glutathione S-transferase 3	XB-GENE-976817	444764	Xl.11525	NA	4.24	-0.087	-3.575	GO:0004364:glutathione transferase activity
gpatch4	G-patch domain containing 4	XB-GENE-17338848	NA	NA	nucleic acid binding	4.213	0.058	-3.608	GO:0003676:nucleic acid binding|GO:0005622:intracellular
txndc5	thioredoxin domain containing 5	XB-GENE-490949	380136	Xl.29017	protein-disulfide isomerase	4.243	-0.069	-3.61	GO:0003756:protein disulfide isomerase activity|GO:0016853:isomerase activity
vapa	VAMP associated protein A	XB-GENE-6251818	379097	Xl.76920	NA	4.123	-0.143	-3.669	GO:0005198:structural molecule activity
tspan18	tetraspanin 18	XB-GENE-6256028	398586	Xl.25175	integral membrane protein	4.212	-0.104	-3.72	GO:0005615:extracellular space|GO:0006810:transport|GO:0016021:integral component of membrane
galk2	galactokinase 2	XB-GENE-954215	380379	Xl.1991	NA	3.826	-0.325	-3.745	GO:0004335:galactokinase activity|GO:0005524:ATP binding|GO:0005737:cytoplasm|GO:0006012:galactose metabolic process|GO:0008152:metabolic process|GO:0016301:kinase activity|GO:0016310:phosphorylation|GO:0016773:phosphotransferase activity, alcohol group as acceptor|GO:0046835:carbohydrate phosphorylation
thbs3	thrombospondin 3	XB-GENE-17330634	NA	NA	NA	3.793	-0.342	-3.747	GO:0005509:calcium ion binding|GO:0005576:extracellular region|GO:0007155:cell adhesion
ssb	Sjogren syndrome antigen B	XB-GENE-6254453	394333	Xl.1236	RNA binding	3.901	-0.282	-3.787	GO:0003676:nucleic acid binding|GO:0003723:RNA binding|GO:0005634:nucleus|GO:0005737:cytoplasm|GO:0006396:RNA processing|GO:0006405:RNA export from nucleus|GO:0030529:intracellular ribonucleoprotein complex
camk1	calcium/calmodulin-dependent protein kinase I	XB-GENE-1017145	398402	Xl.21012	NA	4.182	-0.115	-3.795	GO:0004672:protein kinase activity|GO:0004674:protein serine/threonine kinase activity|GO:0004713:protein tyrosine kinase activity|GO:0005524:ATP binding|GO:0005954:calcium- and calmodulin-dependent protein kinase complex|GO:0006468:protein phosphorylation
kdelr1	KDEL endoplasmic reticulum protein retention receptor 1	XB-GENE-943541	398905	Xl.83179	NA	4.179	-0.116	-3.841	GO:0004872:receptor activity|GO:0015031:protein transport|GO:0016021:integral component of membrane
bbx	bobby sox homolog	XB-GENE-981431	398532	Xl.23568	high mobility group transcription factor	4.237	-0.046	-3.88	GO:0003677:DNA binding|GO:0006355:regulation of transcription, DNA-templated
bcap29	B-cell receptor-associated protein 29	XB-GENE-6256239	446403	Xl.11041	NA	3.777	-0.353	-3.917	GO:0005783:endoplasmic reticulum|GO:0006886:intracellular protein transport|GO:0006915:apoptotic process|GO:0016021:integral component of membrane
fxr1	fragile X mental retardation, autosomal homolog 1	XB-GENE-1004715	380114	Xl.75405	RNA binding	3.855	-0.303	-3.922	GO:0003676:nucleic acid binding|GO:0003723:RNA binding
tmed9	transmembrane p24 trafficking protein 9	XB-GENE-6077926	494789	Xl.41755	NA	4.237	-0.064	-3.925	GO:0006886:intracellular protein transport|GO:0008320:protein transmembrane transporter activity|GO:0016020:membrane
stard5	StAR related lipid transfer domain containing 5	XB-GENE-17332617	NA	NA	NA	4.225	-0.008	-3.925	GO:0006694:steroid biosynthetic process|GO:0015485:cholesterol binding|GO:0017127:cholesterol transporter activity
ctss	cathepsin S	XB-GENE-6253423	380516	Xl.14804	NA	3.877	-0.288	-3.953	GO:0004197:cysteine-type endopeptidase activity|GO:0006508:proteolysis|GO:0008234:cysteine-type peptidase activity|GO:0008237:metallopeptidase activity|GO:0008270:zinc ion binding
gata4	GATA binding protein 4	XB-GENE-487462	443781	Xl.15267	zinc finger transcription factor	4.146	-0.129	-3.958	GO:0003677:DNA binding|GO:0003700:transcription factor activity, sequence-specific DNA binding|GO:0005634:nucleus|GO:0006355:regulation of transcription, DNA-templated|GO:0008270:zinc ion binding
tmed7	transmembrane p24 trafficking protein 7	XB-GENE-17345912	NA	NA	NA	4.032	-0.179	-3.974	GO:0006886:intracellular protein transport|GO:0008320:protein transmembrane transporter activity|GO:0016020:membrane
dusp6	dual specificity phosphatase 6	XB-GENE-978223	398829	Xl.31935	MAP kinase phosphatase	4.018	-0.19	-4.003	GO:0004721:phosphoprotein phosphatase activity|GO:0006470:protein dephosphorylation|GO:0008138:protein tyrosine/serine/threonine phosphatase activity|GO:0017017:MAP kinase tyrosine/serine/threonine phosphatase activity
uhrf1	ubiquitin-like with PHD and ring finger domains 1	XB-GENE-5821540	432234	Xl.76819	zinc-finger protein	4.187	0.051	-4.005	GO:0000151:ubiquitin ligase complex|GO:0003677:DNA binding|GO:0004003:ATP-dependent DNA helicase activity|GO:0004004:ATP-dependent RNA helicase activity|GO:0004842:ubiquitin-protein transferase activity|GO:0006355:regulation of transcription, DNA-templated|GO:0006464:cellular protein modification process|GO:0008026:ATP-dependent helicase activity|GO:0008094:DNA-dependent ATPase activity|GO:000818…
hnrnpa0	heterogeneous nuclear ribonucleoprotein A0	XB-GENE-1000580	398455	Xl.4231	NA	4.08	-0.157	-4.036	GO:0003676:nucleic acid binding
gprc5b	G protein-coupled receptor, class C, group 5, member B	XB-GENE-17338889	NA	NA	NA	4.159	-0.121	-4.044	GO:0016020:membrane
nid2	nidogen 2	XB-GENE-967335	495003	Xl.49159	NA	4.202	-0.092	-4.251	GO:0005509:calcium ion binding|GO:0007160:cell-matrix adhesion|GO:0016020:membrane
tgfb1	transforming growth factor beta 1	XB-GENE-17343754	NA	NA	growth factor	3.697	-0.405	-4.26	GO:0005160:transforming growth factor beta receptor binding|GO:0008083:growth factor activity|GO:0016049:cell growth|GO:0040007:growth
rab2b	rab2b, member RAS oncogene family	XB-GENE-17333845	NA	NA	small GTPase mediated signal transduction	3.945	-0.239	-4.327	GO:0000160:phosphorelay signal transduction system|GO:0003677:DNA binding|GO:0003924:GTPase activity|GO:0005525:GTP binding|GO:0006355:regulation of transcription, DNA-templated|GO:0006886:intracellular protein transport|GO:0007264:small GTPase mediated signal transduction|GO:0015031:protein transport
ddr1	discoidin domain receptor tyrosine kinase 1	XB-GENE-17332222	NA	NA	serine/threonine kinase	4.202	-0.085	-4.349	GO:0004672:protein kinase activity|GO:0004674:protein serine/threonine kinase activity|GO:0004713:protein tyrosine kinase activity|GO:0004714:transmembrane receptor protein tyrosine kinase activity|GO:0005524:ATP binding|GO:0006468:protein phosphorylation|GO:0007155:cell adhesion|GO:0007169:transmembrane receptor protein tyrosine kinase signaling pathway|GO:0016020:membrane
ppm1k	protein phosphatase, Mg2+/Mn2+ dependent 1K	XB-GENE-956548	432182	Xl.17302	NA	4.193	-0.091	-4.366	GO:0003824:catalytic activity|GO:0004721:phosphoprotein phosphatase activity|GO:0004722:protein serine/threonine phosphatase activity|GO:0004723:calcium-dependent protein serine/threonine phosphatase activity|GO:0004724:magnesium-dependent protein serine/threonine phosphatase activity|GO:0005963:magnesium-dependent protein serine/threonine phosphatase complex|GO:0006470:protein dephosphorylation|…
sncb	synuclein beta	XB-GENE-17344584	NA	NA	NA	3.972	-0.216	-4.474	GO:0005737:cytoplasm|GO:0008152:metabolic process|GO:0016491:oxidoreductase activity
dhx9	DEAH-box helicase 9	XB-GENE-967780	447207	Xl.77363	NA	4.171	-0.104	-4.475	GO:0003676:nucleic acid binding|GO:0003725:double-stranded RNA binding|GO:0004003:ATP-dependent DNA helicase activity|GO:0004004:ATP-dependent RNA helicase activity|GO:0004386:helicase activity|GO:0005524:ATP binding|GO:0005622:intracellular|GO:0008026:ATP-dependent helicase activity|GO:0008094:DNA-dependent ATPase activity|GO:0008186:RNA-dependent ATPase activity|GO:0015462:protein-transmembrane…
cbx5	chromobox 5	XB-GENE-972733	380557	Xl.22796	NA	4.166	-0.105	-4.496	GO:0000785:chromatin|GO:0003682:chromatin binding|GO:0005634:nucleus|GO:0006333:chromatin assembly or disassembly
sema3a	sema domain, immunoglobulin domain (Ig), short basic domain, secreted, (semaphorin) 3A	XB-GENE-17330745	NA	NA	Semaphorins	4.064	-0.158	-4.526	GO:0004872:receptor activity|GO:0007275:multicellular organism development|GO:0016020:membrane
tp53bp1	tumor protein p53 binding protein 1	XB-GENE-17336999	NA	NA	NA	4.193	-0.061	-4.545	GO:0004308:exo-alpha-sialidase activity|GO:0005524:ATP binding|GO:0005622:intracellular|GO:0015986:ATP synthesis coupled proton transport|GO:0016469:proton-transporting two-sector ATPase complex|GO:0046933:proton-transporting ATP synthase activity, rotational mechanism|GO:0046961:proton-transporting ATPase activity, rotational mechanism
chst6	carbohydrate (N-acetylglucosamine 6-O) sulfotransferase 6	XB-GENE-17336875	NA	NA	NA	4.179	-0.003	-4.585	GO:0008146:sulfotransferase activity
hmox1	heme oxygenase 1	XB-GENE-6254707	734976	Xl.70635	NA	3.796	-0.319	-4.6	GO:0004392:heme oxygenase (decyclizing) activity|GO:0006788:heme oxidation
stat1	signal transducer and activator of transcription 1	XB-GENE-17335743	NA	NA	intracellular signaling	4.127	-0.125	-4.673	GO:0003700:transcription factor activity, sequence-specific DNA binding|GO:0004871:signal transducer activity|GO:0005634:nucleus|GO:0006355:regulation of transcription, DNA-templated|GO:0007165:signal transduction
acadl	acyl-CoA dehydrogenase, long chain	XB-GENE-958724	446669	Xl.5962	NA	3.986	-0.2	-4.684	GO:0003995:acyl-CoA dehydrogenase activity|GO:0004466:long-chain-acyl-CoA dehydrogenase activity|GO:0016491:oxidoreductase activity
nt5e	5'-nucleotidase, ecto (CD73)	XB-GENE-984212	734513	Xl.14455	NA	4.171	0.004	-4.705	GO:0008253:5'-nucleotidase activity|GO:0009166:nucleotide catabolic process|GO:0016787:hydrolase activity
pip5k1c	phosphatidylinositol-4-phosphate 5-kinase, type I, gamma	XB-GENE-17332360	NA	NA	NA	3.966	-0.215	-4.71	GO:0016308:1-phosphatidylinositol-4-phosphate 5-kinase activity
psmd3	proteasome 26S subunit, non-ATPase 3	XB-GENE-958540	444384	Xl.76731	NA	3.986	-0.196	-4.799	GO:0004298:threonine-type endopeptidase activity
syvn1	synoviolin 1	XB-GENE-1005365	431869	Xl.18945	NA	4.151	-0.11	-4.809	GO:0000151:ubiquitin ligase complex|GO:0004842:ubiquitin-protein transferase activity|GO:0008270:zinc ion binding|GO:0016567:protein ubiquitination
rnf19b	ring finger protein 19B	XB-GENE-17332473	NA	NA	mediator of ubiquitin ligase activity	3.685	-0.389	-4.825	GO:0000151:ubiquitin ligase complex|GO:0004842:ubiquitin-protein transferase activity|GO:0008270:zinc ion binding|GO:0016567:protein ubiquitination
hhex	hematopoietically expressed homeobox	XB-GENE-865680	373590	Xl.225	homeodomain transcription factor	3.674	-0.394	-4.84	GO:0003677:DNA binding|GO:0003700:transcription factor activity, sequence-specific DNA binding|GO:0005634:nucleus|GO:0006355:regulation of transcription, DNA-templated
spib	Spi-B transcription factor (Spi-1/PU.1 related)	XB-GENE-6255533	100037053	Xl.75304	ETS transcription factor	4.179	-0.072	-4.841	GO:0003677:DNA binding|GO:0003700:transcription factor activity, sequence-specific DNA binding|GO:0005634:nucleus|GO:0006355:regulation of transcription, DNA-templated
acbd3	acyl-CoA binding domain containing 3	XB-GENE-17330789	NA	NA	NA	4.173	-0.024	-4.855	GO:0000062:fatty-acyl-CoA binding
sec11a	SEC11 homolog A, signal peptidase complex subunit	XB-GENE-943213	379448	Xl.29393	NA	4.068	-0.151	-4.857	GO:0006465:signal peptide processing|GO:0006508:proteolysis|GO:0008233:peptidase activity|GO:0008234:cysteine-type peptidase activity|GO:0008236:serine-type peptidase activity|GO:0016020:membrane
nfya	nuclear transcription factor Y subunit alpha	XB-GENE-942013	399368	Xl.46507	transcriptional regulator	4.17	-0.009	-4.861	GO:0003700:transcription factor activity, sequence-specific DNA binding|GO:0005634:nucleus|GO:0006355:regulation of transcription, DNA-templated
gnai3	guanine nucleotide binding protein (G protein), alpha inhibiting activity polypeptide 3	XB-GENE-5738730	379236	Xl.1189	NA	4.163	-0.095	-4.903	GO:0004871:signal transducer activity|GO:0005525:GTP binding|GO:0007186:G-protein coupled receptor signaling pathway
slc5a11	solute carrier family 5 (sodium/inositol cotransporter), member 11	XB-GENE-1010722	373547	Xl.894	NA	3.978	-0.199	-4.922	GO:0005215:transporter activity|GO:0006810:transport|GO:0016020:membrane
ercc1	excision repair cross-complementation group 1	XB-GENE-5895512	380190	Xl.21900	NA	3.997	-0.179	-4.926	GO:0003684:damaged DNA binding|GO:0004519:endonuclease activity|GO:0005634:nucleus|GO:0006281:DNA repair
chrng	cholinergic receptor, nicotinic gamma	XB-GENE-990014	386669	Xl.1120	NA	4.028	-0.165	-4.942	GO:0004889:acetylcholine-activated cation-selective channel activity|GO:0005216:ion channel activity|GO:0005230:extracellular ligand-gated ion channel activity|GO:0006810:transport|GO:0006811:ion transport|GO:0016020:membrane|GO:0016021:integral component of membrane|GO:0030594:neurotransmitter receptor activity|GO:0045211:postsynaptic membrane
tdg	thymine DNA glycosylase	XB-GENE-1006134	399413	Xl.23573	NA	4.134	0.159	-5.054	GO:0004844:uracil DNA N-glycosylase activity|GO:0006281:DNA repair|GO:0016798:hydrolase activity, acting on glycosyl bonds|GO:0016799:hydrolase activity, hydrolyzing N-glycosyl compounds|GO:0017065:single-strand selective uracil DNA N-glycosylase activity|GO:0019104:DNA N-glycosylase activity
ccl5	chemokine (C-C motif) ligand 5	XB-GENE-1027621	100381060	Xl.24527	NA	3.662	-0.395	-5.069	GO:0005576:extracellular region|GO:0006955:immune response|GO:0008009:chemokine activity
slc25a28	solute carrier family 25 (mitochondrial iron transporter), member 28	XB-GENE-6254369	444758	Xl.79481	Mitochondrial carrier protein MRS3/4	4.12	-0.121	-5.09	GO:0005488:binding|GO:0006810:transport|GO:0016020:membrane
cd37	CD37 molecule	XB-GENE-17332676	NA	NA	NA	3.956	-0.214	-5.104	GO:0016021:integral component of membrane
nap1l1	nucleosome assembly protein 1-like 1	XB-GENE-484201	398176	Xl.21960	nucleosome assembly	4.105	-0.127	-5.141	GO:0005634:nucleus|GO:0006334:nucleosome assembly
b3gnt2	UDP-GlcNAc:betaGal beta-1,3-N-acetylglucosaminyltransferase 2	XB-GENE-957602	414647	Xl.13161	NA	3.664	-0.393	-5.155	GO:0006486:protein glycosylation|GO:0008378:galactosyltransferase activity|GO:0008532:N-acetyllactosaminide beta-1,3-N-acetylglucosaminyltransferase activity|GO:0016020:membrane
atp2a3	ATPase, Ca++ transporting, ubiquitous	XB-GENE-17334534	NA	NA	Ca2+ transporting ATPase	3.816	-0.293	-5.165	GO:0003824:catalytic activity|GO:0005388:calcium-transporting ATPase activity|GO:0005524:ATP binding|GO:0006812:cation transport|GO:0006816:calcium ion transport|GO:0008152:metabolic process|GO:0015662:ATPase activity, coupled to transmembrane movement of ions, phosphorylative mechanism|GO:0015992:proton transport|GO:0016020:membrane|GO:0016021:integral component of membrane|GO:0016820:hydrolase …
wtip	Wilms tumor 1 interacting protein	XB-GENE-1193823	100127345	Xl.14482	NA	4.143	-0.102	-5.209	GO:0008270:zinc ion binding
axin1	axin 1	XB-GENE-17339457	NA	NA	negative regulator of the wnt signaling pathway	4.149	-0.097	-5.227	GO:0004871:signal transducer activity|GO:0005622:intracellular|GO:0007275:multicellular organism development
itga4	integrin subunit alpha 4	XB-GENE-960094	397839	Xl.1045	NA	3.703	-0.352	-5.234	GO:0005198:structural molecule activity|GO:0005874:microtubule|GO:0007018:microtubule-based movement|GO:0007155:cell adhesion|GO:0007160:cell-matrix adhesion|GO:0008305:integrin complex
mrps7	mitochondrial ribosomal protein S7	XB-GENE-17334373	NA	NA	NA	4.073	-0.139	-5.387	GO:0003735:structural constituent of ribosome|GO:0005622:intracellular|GO:0005840:ribosome|GO:0006412:translation
clic1	chloride intracellular channel 1	XB-GENE-17346559	NA	NA	voltage-gated chloride channel component	4	-0.172	-5.393	GO:0004832:valine-tRNA ligase activity|GO:0005247:voltage-gated chloride channel activity|GO:0006821:chloride transport|GO:0016020:membrane
camk2d	calcium/calmodulin-dependent protein kinase (CaM kinase) II delta	XB-GENE-17333849	NA	NA	serine/threonine kinase	3.973	-0.194	-5.407	GO:0004672:protein kinase activity|GO:0004674:protein serine/threonine kinase activity|GO:0004713:protein tyrosine kinase activity|GO:0005524:ATP binding|GO:0005954:calcium- and calmodulin-dependent protein kinase complex|GO:0006468:protein phosphorylation
tph1	tryptophan hydroxylase 1	XB-GENE-17337136	NA	NA	NA	4.152	-0.048	-5.473	GO:0004497:monooxygenase activity|GO:0004510:tryptophan 5-monooxygenase activity|GO:0005506:iron ion binding|GO:0008152:metabolic process|GO:0009072:aromatic amino acid family metabolic process|GO:0016597:amino acid binding|GO:0042427:serotonin biosynthetic process
ddx3x	DEAD-box helicase 3, X-linked	XB-GENE-999738	379975	Xl.60716	NA	3.978	-0.183	-5.544	GO:0003676:nucleic acid binding|GO:0004003:ATP-dependent DNA helicase activity|GO:0004004:ATP-dependent RNA helicase activity|GO:0004386:helicase activity|GO:0005524:ATP binding|GO:0008026:ATP-dependent helicase activity|GO:0008094:DNA-dependent ATPase activity|GO:0008186:RNA-dependent ATPase activity|GO:0015462:protein-transmembrane transporting ATPase activity|GO:0015616:DNA translocase activit…
tubb6	tubulin beta 6 class V	XB-GENE-866065	379076	Xl.9879	microtubule component	3.623	-0.408	-5.554	GO:0003924:GTPase activity|GO:0005198:structural molecule activity|GO:0005525:GTP binding|GO:0005874:microtubule|GO:0007018:microtubule-based movement|GO:0043234:protein complex|GO:0051258:protein polymerization
lmnb3	lamin B3	XB-GENE-17337786	NA	NA	nucleoskeletal protein	4.148	-0.052	-5.577	GO:0005198:structural molecule activity
lhx1	LIM homeobox 1	XB-GENE-856460	399323	Xl.32655	LIM and homeodomain containing transcription factor	3.664	-0.368	-5.602	GO:0003677:DNA binding|GO:0003700:transcription factor activity, sequence-specific DNA binding|GO:0005634:nucleus|GO:0006355:regulation of transcription, DNA-templated|GO:0008270:zinc ion binding
trmt11	tRNA methyltransferase 11 homolog	XB-GENE-950556	432012	Xl.4057	NA	4.025	-0.156	-5.612	GO:0003677:DNA binding|GO:0006306:DNA methylation|GO:0008170:N-methyltransferase activity
cckar	cholecystokinin A receptor	XB-GENE-5793825	378563	Xl.1069	G protein-coupled receptor	4.145	-0.061	-5.659	GO:0007186:G-protein coupled receptor signaling pathway|GO:0015054:gastrin receptor activity|GO:0016021:integral component of membrane
obsl1	obscurin-like 1	XB-GENE-17338377	NA	NA	NA	4.073	-0.134	-5.721	GO:0004713:protein tyrosine kinase activity
pin1	peptidylprolyl cis/trans isomerase, NIMA-interacting 1	XB-GENE-856265	503670	Xl.19429	role in phosphorylation-dependent events of cell cycle	4.038	-0.146	-5.759	GO:0003755:peptidyl-prolyl cis-trans isomerase activity|GO:0016853:isomerase activity
gstcd	glutathione S-transferase, C-terminal domain containing	XB-GENE-5873090	446613	Xl.14885	NA	4.139	-0.076	-5.762	GO:0008757:S-adenosylmethionine-dependent methyltransferase activity
ubqln1	ubiquilin 1	XB-GENE-17346828	NA	NA	NA	3.888	-0.232	-5.79	GO:0006464:cellular protein modification process
lman2l	lectin, mannose-binding 2-like	XB-GENE-999362	100036857	Xl.75067	NA	4.136	-0.034	-5.797	GO:0016020:membrane
gtpbp2	GTP binding protein 2	XB-GENE-17335251	NA	NA	Predicted translation elongation factor	4.104	0.084	-5.805	GO:0005525:GTP binding
pigc	phosphatidylinositol glycan anchor biosynthesis class C	XB-GENE-951711	495323	Xl.75442	NA	4.105	-0.112	-5.824	GO:0006506:GPI anchor biosynthetic process|GO:0016021:integral component of membrane|GO:0017176:phosphatidylinositol N-acetylglucosaminyltransferase activity
hbp1	HMG-box transcription factor 1	XB-GENE-950348	444380	Xl.61235	HMG box-containing protein	4.068	-0.136	-5.839	GO:0003677:DNA binding|GO:0006355:regulation of transcription, DNA-templated
lars	leucyl-tRNA synthetase	XB-GENE-17332866	NA	NA	NA	3.995	-0.166	-5.877	GO:0004812:aminoacyl-tRNA ligase activity|GO:0004823:leucine-tRNA ligase activity|GO:0005524:ATP binding|GO:0005737:cytoplasm|GO:0006412:translation|GO:0006418:tRNA aminoacylation for protein translation
cebpz	CCAAT/enhancer binding protein zeta	XB-GENE-17341746	NA	NA	ribosomal subunit biogenesis protein (transcription factor)	4.135	-0.059	-5.934	GO:0004003:ATP-dependent DNA helicase activity|GO:0004004:ATP-dependent RNA helicase activity|GO:0008026:ATP-dependent helicase activity|GO:0008094:DNA-dependent ATPase activity|GO:0008186:RNA-dependent ATPase activity|GO:0015462:protein-transmembrane transporting ATPase activity|GO:0015616:DNA translocase activity|GO:0016887:ATPase activity|GO:0017116:single-stranded DNA-dependent ATP-dependent …
chmp1a	charged multivesicular body protein 1A	XB-GENE-5813040	414667	Xl.76728	NA	4.095	-0.116	-5.943	GO:0001539:cilium or flagellum-dependent cell motility|GO:0005198:structural molecule activity|GO:0009288:bacterial-type flagellum
mpz	myelin protein zero	XB-GENE-17340485	NA	NA	NA	4.118	0.007	-5.973	GO:0016020:membrane
lyn	LYN proto-oncogene, Src family tyrosine kinase	XB-GENE-17332733	NA	NA	tyrosine protein kinase	4.131	-0.035	-5.986	GO:0004672:protein kinase activity|GO:0004674:protein serine/threonine kinase activity|GO:0004713:protein tyrosine kinase activity|GO:0005524:ATP binding|GO:0006468:protein phosphorylation
wfs1	Wolfram syndrome 1 (wolframin)	XB-GENE-17338832	NA	NA	NA	4.127	-0.088	-5.999	GO:0008318:protein prenyltransferase activity
senp1	SUMO1/sentrin specific peptidase 1	XB-GENE-6464380	100329216	Xl.74318	NA	3.537	-0.455	-6	GO:0006508:proteolysis|GO:0008234:cysteine-type peptidase activity
ddx25	DEAD-box helicase 25	XB-GENE-958142	398180	Xl.670	NA	4.028	-0.147	-6.001	GO:0000810:diacylglycerol diphosphate phosphatase activity|GO:0003676:nucleic acid binding|GO:0004386:helicase activity|GO:0004787:thiamine-pyrophosphatase activity|GO:0005524:ATP binding|GO:0008026:ATP-dependent helicase activity|GO:0008758:UDP-2,3-diacylglucosamine hydrolase activity|GO:0008796:bis(5'-nucleosyl)-tetraphosphatase activity|GO:0008828:dATP pyrophosphohydrolase activity|GO:0016462:…
hspe1	heat shock protein family E (Hsp10) member 1	XB-GENE-17339777	NA	NA	NA	4.052	-0.137	-6.041	GO:0005524:ATP binding|GO:0006457:protein folding
med26	mediator complex subunit 26	XB-GENE-1001807	399180	Xl.12095	NA	4.093	-0.118	-6.073	GO:0006952:defense response
rcbtb1	regulator of chromosome condensation (RCC1) and BTB (POZ) domain containing protein 1	XB-GENE-17342639	NA	NA	NA	3.857	-0.241	-6.08	GO:0005515:protein binding
rgs4	regulator of G-protein signaling 4	XB-GENE-17343376	NA	NA	signal transduction [GO]/GTPase activating proteins (GAP) [Entrez]	3.721	-0.314	-6.103	GO:0004871:signal transducer activity
rpia	ribose 5-phosphate isomerase A	XB-GENE-995584	414499	Xl.24797	NA	3.512	-0.505	-6.122	GO:0004751:ribose-5-phosphate isomerase activity|GO:0009052:pentose-phosphate shunt, non-oxidative branch
ndst1	N-deacetylase/N-sulfotransferase (heparan glucosaminyl) 1	XB-GENE-17339671	NA	NA	NA	4.118	-0.006	-6.135	GO:0008146:sulfotransferase activity
otx1	orthodenticle homeobox 1	XB-GENE-17337096	NA	NA	homeodomain transcription factor	4.12	-0.021	-6.143	GO:0003677:DNA binding|GO:0003700:transcription factor activity, sequence-specific DNA binding|GO:0005634:nucleus|GO:0006355:regulation of transcription, DNA-templated
smad3	SMAD family member 3	XB-GENE-17345125	NA	NA	signal transduction, TGF-beta pathway	4.101	-0.107	-6.155	GO:0005622:intracellular|GO:0006355:regulation of transcription, DNA-templated
tspan31	tetraspanin 31	XB-GENE-942518	379337	Xl.63679	NA	4.077	-0.124	-6.16	GO:0016021:integral component of membrane
rasl11b	RAS-like family 11 member B	XB-GENE-17338625	NA	NA	small GTPase	4.112	-0.096	-6.206	GO:0005525:GTP binding|GO:0007264:small GTPase mediated signal transduction|GO:0015031:protein transport
rnf8	ring finger protein 8, E3 ubiquitin protein ligase	XB-GENE-6254223	380076	Xl.75515	NA	3.816	-0.26	-6.217	GO:0000151:ubiquitin ligase complex|GO:0004842:ubiquitin-protein transferase activity|GO:0008270:zinc ion binding|GO:0016567:protein ubiquitination
mfsd10	major facilitator superfamily domain containing 10	XB-GENE-958782	495236	Xl.2700	NA	4.008	-0.151	-6.239	GO:0005215:transporter activity|GO:0006810:transport|GO:0016020:membrane|GO:0016021:integral component of membrane
ccnd2	cyclin D2	XB-GENE-865455	734882	Xl.66361	G1/S-specific cell cycle regulator	4.094	0.051	-6.247	GO:0005634:nucleus
elavl3	ELAV like neuron-specific RNA binding protein 3	XB-GENE-866009	399293	Xl.1035	RNA binding	4.102	-0.099	-6.338	GO:0003676:nucleic acid binding|GO:0003723:RNA binding
rhot1	ras homolog family member T1	XB-GENE-866397	100158403	Xl.10767	small GTPase	3.942	-0.194	-6.401	GO:0005509:calcium ion binding|GO:0005525:GTP binding|GO:0007264:small GTPase mediated signal transduction
mrps2	mitochondrial ribosomal protein S2	XB-GENE-866298	443704	Xl.47542	structural constituent of ribosome	4.067	-0.128	-6.416	GO:0003735:structural constituent of ribosome|GO:0005622:intracellular|GO:0005840:ribosome|GO:0006412:translation|GO:0015935:small ribosomal subunit
stam2	signal transducing adaptor molecule 2	XB-GENE-17331669	NA	NA	signal transducing adaptor protein	3.991	-0.159	-6.51	GO:0004713:protein tyrosine kinase activity|GO:0006886:intracellular protein transport
fkbp9	FK506 binding protein 9	XB-GENE-17342135	NA	NA	peptidyl-prolyl cis-trans isomerase	4.11	-0.076	-6.512	GO:0003755:peptidyl-prolyl cis-trans isomerase activity|GO:0005509:calcium ion binding|GO:0006457:protein folding
myl3	myosin light chain 3	XB-GENE-6255788	398606	Xl.2576	Myosin essential light chain, EF-Hand protein superfamily	3.529	-0.428	-6.559	GO:0005509:calcium ion binding
cyb5b	cytochrome b5 type B (outer mitochondrial membrane)	XB-GENE-1016093	734366	Xl.50365	NA	3.533	-0.426	-6.564	GO:0009703:nitrate reductase (NADH) activity
spint2	serine peptidase inhibitor, Kunitz type, 2	XB-GENE-17332548	NA	NA	NA	4.023	-0.141	-6.566	GO:0004867:serine-type endopeptidase inhibitor activity|GO:0005576:extracellular region|GO:0007596:blood coagulation|GO:0030414:peptidase inhibitor activity
rbm25	RNA binding motif protein 25	XB-GENE-17341312	NA	NA	nucleic acid binding	3.969	-0.171	-6.574	GO:0003676:nucleic acid binding|GO:0006397:mRNA processing
pcdh1	protocadherin 1	XB-GENE-17336774	NA	NA	cell adhesion	4.083	0.037	-6.643	GO:0005509:calcium ion binding|GO:0007156:homophilic cell adhesion via plasma membrane adhesion molecules|GO:0016020:membrane
calu	calumenin	XB-GENE-6255748	432220	Xl.33451	NA	3.852	-0.233	-6.69	GO:0005509:calcium ion binding
spic	Spi-C transcription factor (Spi-1/PU.1 related)	XB-GENE-17345039	NA	NA	ETS transcription factor	3.448	-0.599	-6.699	GO:0003677:DNA binding|GO:0003700:transcription factor activity, sequence-specific DNA binding|GO:0005634:nucleus|GO:0006355:regulation of transcription, DNA-templated
twistnb	TWIST neighbor	XB-GENE-5812715	443718	Xl.5776	NA	4.088	0.016	-6.71	GO:0003677:DNA binding|GO:0003899:DNA-directed RNA polymerase activity|GO:0004308:exo-alpha-sialidase activity|GO:0005634:nucleus
ptp4a1	protein tyrosine phosphatase type IVA, member 1	XB-GENE-973025	446679	Xl.17950	Protein tyrosine phosphatase IVA1	4.093	-0.1	-6.717	GO:0004721:phosphoprotein phosphatase activity|GO:0004725:protein tyrosine phosphatase activity|GO:0004727:prenylated protein tyrosine phosphatase activity|GO:0006470:protein dephosphorylation
dhrs11	dehydrogenase/reductase (SDR family) member 11	XB-GENE-6254095	495296	Xl.35365	NA	4.099	-0.027	-6.723	GO:0004197:cysteine-type endopeptidase activity|GO:0006508:proteolysis|GO:0008152:metabolic process|GO:0016491:oxidoreductase activity|GO:0051341:regulation of oxidoreductase activity
mal2	mal, T-cell differentiation protein 2 (gene/pseudogene)	XB-GENE-17341180	NA	NA	NA	3.606	-0.358	-6.728	GO:0016020:membrane
fezf1	FEZ family zinc finger 1	XB-GENE-17346091	NA	NA	zinc finger, C2H2 type	4.089	-0.101	-6.832	GO:0003676:nucleic acid binding|GO:0005634:nucleus|GO:0008270:zinc ion binding
lsg1	large 60S subunit nuclear export GTPase 1	XB-GENE-990734	414572	Xl.45075	NA	3.477	-0.463	-6.841	GO:0005525:GTP binding
bdnf	brain-derived neurotrophic factor	XB-GENE-6252642	378585	Xl.21455	NA	4.099	-0.08	-6.865	GO:0008083:growth factor activity
bmi1	BMI1 proto-oncogene, polycomb ring finger	XB-GENE-942193	494698	Xl.49729	NA	4.09	-0.011	-6.926	GO:0000151:ubiquitin ligase complex|GO:0004842:ubiquitin-protein transferase activity|GO:0008270:zinc ion binding|GO:0016567:protein ubiquitination
hnf1b	HNF1 homeobox B	XB-GENE-485656	398842	Xl.65135	homeodomain transcription factor	3.394	-0.746	-6.989	GO:0003677:DNA binding|GO:0003700:transcription factor activity, sequence-specific DNA binding|GO:0005634:nucleus|GO:0006355:regulation of transcription, DNA-templated
usp3	ubiquitin specific peptidase 3	XB-GENE-17341872	NA	NA	ubiquitin-specific protease	4.089	-0.015	-6.999	GO:0004197:cysteine-type endopeptidase activity|GO:0006511:ubiquitin-dependent protein catabolic process
ncald	neurocalcin delta	XB-GENE-17335376	NA	NA	Ca2+ sensor (EF-Hand superfamily)	3.42	-0.592	-7.011	GO:0004721:phosphoprotein phosphatase activity|GO:0004723:calcium-dependent protein serine/threonine phosphatase activity|GO:0004724:magnesium-dependent protein serine/threonine phosphatase activity|GO:0005509:calcium ion binding|GO:0005963:magnesium-dependent protein serine/threonine phosphatase complex|GO:0008420:CTD phosphatase activity|GO:0008597:calcium-dependent protein serine/threonine pho…
tab1	TGF-beta activated kinase 1/MAP3K7 binding protein 1	XB-GENE-865457	398025	Xl.9833	serine/threonine protein phosphatase	4.071	0.03	-7.037	GO:0003824:catalytic activity
znrf1	zinc and ring finger 1, E3 ubiquitin protein ligase	XB-GENE-998330	380496	Xl.78076	NA	4.054	-0.117	-7.062	GO:0000151:ubiquitin ligase complex|GO:0004842:ubiquitin-protein transferase activity|GO:0008270:zinc ion binding|GO:0016567:protein ubiquitination
cdc42	cell division cycle 42	XB-GENE-17339258	NA	NA	small GTPase	3.984	-0.154	-7.067	GO:0005525:GTP binding|GO:0007264:small GTPase mediated signal transduction|GO:0015031:protein transport
ncs1	neuronal calcium sensor 1	XB-GENE-953746	399297	Xl.8594	NA	4.087	-0.091	-7.143	GO:0004721:phosphoprotein phosphatase activity|GO:0004723:calcium-dependent protein serine/threonine phosphatase activity|GO:0004724:magnesium-dependent protein serine/threonine phosphatase activity|GO:0005509:calcium ion binding|GO:0005963:magnesium-dependent protein serine/threonine phosphatase complex|GO:0008420:CTD phosphatase activity|GO:0008597:calcium-dependent protein serine/threonine pho…
ripk1	receptor interacting serine/threonine kinase 1	XB-GENE-17336353	NA	NA	NA	3.56	-0.365	-7.198	GO:0004672:protein kinase activity|GO:0004674:protein serine/threonine kinase activity|GO:0004691:cAMP-dependent protein kinase activity|GO:0004713:protein tyrosine kinase activity|GO:0005515:protein binding|GO:0005524:ATP binding|GO:0005952:cAMP-dependent protein kinase complex|GO:0005956:protein kinase CK2 complex|GO:0006468:protein phosphorylation|GO:0007165:signal transduction|GO:0008603:cAMP…
itih2	inter-alpha-trypsin inhibitor heavy chain 2	XB-GENE-17340096	NA	NA	NA	3.451	-0.452	-7.2	GO:0004867:serine-type endopeptidase inhibitor activity|GO:0030212:hyaluronan metabolic process
bag3	BCL2 associated athanogene 3	XB-GENE-969280	379174	Xl.29099	NA	3.722	-0.286	-7.22	GO:0005515:protein binding|GO:0006915:apoptotic process
acaa2	acetyl-CoA acyltransferase 2	XB-GENE-17341000	NA	NA	NA	4.013	-0.133	-7.247	GO:0003988:acetyl-CoA C-acyltransferase activity
rhoc	ras homolog family member C	XB-GENE-6077828	379326	Xl.3446	NA	4.081	-0.028	-7.276	GO:0005525:GTP binding|GO:0007264:small GTPase mediated signal transduction|GO:0015031:protein transport
slc38a5	solute carrier family 38 member 5	XB-GENE-5856258	444254	Xl.85129	NA	4.076	-0.096	-7.343	GO:0006865:amino acid transport|GO:0016020:membrane
evx1	even-skipped homeobox 1	XB-GENE-865004	399437	Xl.277	homeodomain transcription factor	4.086	-0.076	-7.354	GO:0003677:DNA binding|GO:0003700:transcription factor activity, sequence-specific DNA binding|GO:0005634:nucleus|GO:0006355:regulation of transcription, DNA-templated
mapt	microtubule associated protein tau	XB-GENE-986953	398307	Xl.2716	microtubule binding	3.906	-0.183	-7.367	GO:0007026:negative regulation of microtubule depolymerization
traf7	TNF receptor associated factor 7	XB-GENE-949629	379974	Xl.21987	NA	3.83	-0.23	-7.376	GO:0000151:ubiquitin ligase complex|GO:0004842:ubiquitin-protein transferase activity|GO:0008270:zinc ion binding|GO:0016567:protein ubiquitination
zic5	Zic family member 5	XB-GENE-865408	373661	Xl.1043	zinc finger, C2H2 type	4.001	-0.138	-7.379	GO:0003676:nucleic acid binding|GO:0005634:nucleus|GO:0008270:zinc ion binding
rcor1	REST corepressor 1	XB-GENE-5727224	398247	Xl.63089	DNA binding	4.041	0.077	-7.442	GO:0003677:DNA binding|GO:0005634:nucleus
ppp2r3b	protein phosphatase 2 regulatory subunit B'', beta	XB-GENE-1012650	398610	Xl.10036	NA	3.438	-0.439	-7.526	GO:0005509:calcium ion binding
pfkm	phosphofructokinase, muscle	XB-GENE-1000687	446756	Xl.4347	NA	3.976	-0.15	-7.548	GO:0003872:6-phosphofructokinase activity|GO:0005737:cytoplasm|GO:0005945:6-phosphofructokinase complex|GO:0006096:glycolytic process
vdr	vitamin D (1,25- dihydroxyvitamin D3) receptor	XB-GENE-864847	378575	Xl.638	nuclear hormone receptor for vitamin D	4.03	-0.122	-7.557	GO:0003677:DNA binding|GO:0003700:transcription factor activity, sequence-specific DNA binding|GO:0003707:steroid hormone receptor activity|GO:0004879:RNA polymerase II transcription factor activity, ligand-activated sequence-specific DNA binding|GO:0005634:nucleus|GO:0006355:regulation of transcription, DNA-templated
tagln	transgelin	XB-GENE-6254653	399014	Xl.26077	Calponin	3.97	-0.153	-7.557	GO:0007517:muscle organ development
e2f4	E2F transcription factor 4, p107/p130-binding	XB-GENE-17341138	NA	NA	transcription factor involved in control of cell cycle progression	4.068	-0.098	-7.567	GO:0003700:transcription factor activity, sequence-specific DNA binding|GO:0005667:transcription factor complex|GO:0006355:regulation of transcription, DNA-templated
smo	smoothened, frizzled class receptor	XB-GENE-17333650	NA	NA	hedgehog signal transduction	4.047	0.02	-7.656	GO:0004888:transmembrane signaling receptor activity|GO:0004930:G-protein coupled receptor activity|GO:0007166:cell surface receptor signaling pathway|GO:0007275:multicellular organism development|GO:0016020:membrane
ppp1r2	protein phosphatase 1 regulatory inhibitor subunit 2	XB-GENE-17345643	NA	NA	Protein phosphatase 1, regulatory (inhibitor) subunit PPP1R2	3.831	-0.22	-7.706	GO:0004864:protein phosphatase inhibitor activity
lonrf1	LON peptidase N-terminal domain and ring finger 1	XB-GENE-5900448	100381077	Xl.57418	NA	4.07	-0.047	-7.77	GO:0000151:ubiquitin ligase complex|GO:0004176:ATP-dependent peptidase activity|GO:0004842:ubiquitin-protein transferase activity|GO:0008270:zinc ion binding|GO:0016567:protein ubiquitination
epb41l4a	erythrocyte membrane protein band 4.1 like 4A	XB-GENE-953984	431840	Xl.2882	NA	3.722	-0.263	-7.775	GO:0004725:protein tyrosine phosphatase activity|GO:0004727:prenylated protein tyrosine phosphatase activity|GO:0005737:cytoplasm|GO:0005856:cytoskeleton|GO:0008092:cytoskeletal protein binding|GO:0016020:membrane
atp2a1	ATPase, Ca++ transporting, cardiac muscle, fast twitch 1	XB-GENE-17339708	NA	NA	NA	4.011	-0.125	-7.829	GO:0003824:catalytic activity|GO:0005388:calcium-transporting ATPase activity|GO:0005524:ATP binding|GO:0006812:cation transport|GO:0006816:calcium ion transport|GO:0008152:metabolic process|GO:0015662:ATPase activity, coupled to transmembrane movement of ions, phosphorylative mechanism|GO:0015992:proton transport|GO:0016020:membrane|GO:0016021:integral component of membrane|GO:0016820:hydrolase …
slc38a9	solute carrier family 38 member 9	XB-GENE-17333256	NA	NA	NA	4	-0.132	-7.845	GO:0006865:amino acid transport|GO:0016020:membrane
psmc3	proteasome 26S subunit, ATPase 3	XB-GENE-1009853	379370	Xl.113	NA	4.046	-0.103	-7.909	GO:0000166:nucleotide binding|GO:0005524:ATP binding|GO:0005634:nucleus|GO:0005737:cytoplasm|GO:0016787:hydrolase activity|GO:0017111:nucleoside-triphosphatase activity|GO:0030163:protein catabolic process
xepsin	NA	XB-GENE-6252582	397795	Xl.909	NA	4.056	-0.038	-7.958	GO:0004252:serine-type endopeptidase activity|GO:0006508:proteolysis
snx7	sorting nexin 7	XB-GENE-1014939	432003	Xl.6955	NA	3.715	-0.265	-7.997	GO:0003677:DNA binding|GO:0005634:nucleus
lin28a	lin-28 homolog A	XB-GENE-17334846	NA	NA	RNA-binding protein invovled in translation or RNA processing	4.04	0.003	-8.023	GO:0003676:nucleic acid binding|GO:0003677:DNA binding|GO:0006355:regulation of transcription, DNA-templated
vil1	villin 1	XB-GENE-17340563	NA	NA	NA	4.034	0.016	-8.063	GO:0003779:actin binding|GO:0007010:cytoskeleton organization
trim36	tripartite motif containing 36	XB-GENE-17339913	NA	NA	zinc finger, B-box	4.036	0.009	-8.084	GO:0000151:ubiquitin ligase complex|GO:0004842:ubiquitin-protein transferase activity|GO:0005622:intracellular|GO:0008270:zinc ion binding|GO:0016567:protein ubiquitination
spsb1	splA/ryanodine receptor domain and SOCS box containing 1	XB-GENE-17342542	NA	NA	NA	4.05	-0.089	-8.103	GO:0005351:sugar:proton symporter activity|GO:0009401:phosphoenolpyruvate-dependent sugar phosphotransferase system
arhgap5	Rho GTPase activating protein 5	XB-GENE-17332443	NA	NA	NA	4.038	-0.099	-8.142	GO:0005525:GTP binding|GO:0007264:small GTPase mediated signal transduction
vldlr	very low density lipoprotein receptor	XB-GENE-971963	399346	Xl.998	EGF-like calcium ion binding	3.453	-0.386	-8.144	GO:0005509:calcium ion binding|GO:0016020:membrane
foxe3	forkhead box E3	XB-GENE-865391	373809	Xl.593	forkhead domain transcription factor	3.942	-0.158	-8.154	GO:0003700:transcription factor activity, sequence-specific DNA binding|GO:0005634:nucleus|GO:0006355:regulation of transcription, DNA-templated
cacnb3	calcium channel, voltage-dependent, beta 3 subunit	XB-GENE-1011909	378546	Xl.572	NA	4.022	-0.115	-8.194	GO:0005245:voltage-gated calcium channel activity|GO:0006816:calcium ion transport
rab6a	RAB6A, member RAS oncogene family	XB-GENE-866398	380198	Xl.4611	small GTPase	4.048	-0.04	-8.209	GO:0003924:GTPase activity|GO:0005525:GTP binding|GO:0006886:intracellular protein transport|GO:0007264:small GTPase mediated signal transduction|GO:0015031:protein transport
fermt2	fermitin family member 2	XB-GENE-1012570	446790	Xl.3392	NA	3.665	-0.289	-8.239	GO:0005856:cytoskeleton
slc25a30	solute carrier family 25 member 30	XB-GENE-995080	443984	Xl.6510	NA	4.028	0.01	-8.263	GO:0005215:transporter activity|GO:0005488:binding|GO:0005739:mitochondrion|GO:0005743:mitochondrial inner membrane|GO:0006810:transport|GO:0006839:mitochondrial transport|GO:0016020:membrane
adam33	ADAM metallopeptidase domain 33	XB-GENE-988112	386623	Xl.166	NA	4.015	-0.115	-8.28	GO:0004222:metalloendopeptidase activity|GO:0006508:proteolysis|GO:0008237:metallopeptidase activity|GO:0008270:zinc ion binding
atp11c	ATPase, class VI, type 11C	XB-GENE-17345993	NA	NA	NA	3.118	-0.668	-8.286	GO:0004012:phospholipid-translocating ATPase activity|GO:0005524:ATP binding|GO:0006812:cation transport|GO:0015662:ATPase activity, coupled to transmembrane movement of ions, phosphorylative mechanism|GO:0016020:membrane|GO:0016021:integral component of membrane|GO:0016887:ATPase activity
h1f0	H1 histone family member 0	XB-GENE-865333	398662	Xl.1205	chromatin structure	3.242	-0.47	-8.294	GO:0000786:nucleosome|GO:0003677:DNA binding|GO:0005634:nucleus|GO:0006334:nucleosome assembly
atp6v1b1	ATPase, H+ transporting, lysosomal 56/58kDa, V1 subunit B1	XB-GENE-865560	779272	Xl.15867	vacuolar proton translocating ATPase component	3.539	-0.329	-8.437	GO:0005524:ATP binding|GO:0005737:cytoplasm|GO:0006754:ATP biosynthetic process|GO:0008553:hydrogen-exporting ATPase activity, phosphorylative mechanism|GO:0015986:ATP synthesis coupled proton transport|GO:0015988:energy coupled proton transmembrane transport, against electrochemical gradient|GO:0016469:proton-transporting two-sector ATPase complex|GO:0046933:proton-transporting ATP synthase acti…
sema4c	sema domain, immunoglobulin domain (Ig), transmembrane domain (TM) and short cytoplasmic domain, (semaphorin) 4C	XB-GENE-17342973	NA	NA	Semaphorins	4.033	-0.097	-8.456	GO:0004872:receptor activity|GO:0007275:multicellular organism development|GO:0016020:membrane
c1galt1	core 1 synthase, glycoprotein-N-acetylgalactosamine 3-beta-galactosyltransferase 1	XB-GENE-6487417	NA	Xl.24310	NA	3.88	-0.174	-8.474	GO:0016263:glycoprotein-N-acetylgalactosamine 3-beta-galactosyltransferase activity
mettl16	methyltransferase like 16	XB-GENE-952805	443759	Xl.7647	NA	3.869	-0.177	-8.48	GO:0003677:DNA binding|GO:0005634:nucleus
myo1a	myosin IA	XB-GENE-17330614	NA	NA	NA	4.008	-0.114	-8.49	GO:0003774:motor activity|GO:0005524:ATP binding|GO:0016459:myosin complex
vps26a	VPS26 retromer complex component A	XB-GENE-6254832	446981	Xl.83809	NA	3.99	-0.13	-8.504	GO:0006886:intracellular protein transport
mier2	mesoderm induction early response 1, family member 2	XB-GENE-5861564	445833	Xl.78116	NA	3.647	-0.29	-8.523	GO:0003677:DNA binding|GO:0005634:nucleus
tmem30b	transmembrane protein 30B	XB-GENE-6251552	431946	Xl.24783	NA	3.061	-0.584	-8.525	GO:0016020:membrane
ppp1r9a	protein phosphatase 1 regulatory subunit 9A	XB-GENE-17337952	NA	NA	Protein phosphatase 1 binding protein spinophilin/neurabin II	2.862	-0.782	-8.54	GO:0005515:protein binding
csnk2a2	casein kinase 2, alpha prime polypeptide	XB-GENE-865670	432180	Xl.76558	serine/threonine kinase	3.61	-0.305	-8.555	GO:0004672:protein kinase activity|GO:0004674:protein serine/threonine kinase activity|GO:0004691:cAMP-dependent protein kinase activity|GO:0004713:protein tyrosine kinase activity|GO:0005524:ATP binding|GO:0005952:cAMP-dependent protein kinase complex|GO:0005956:protein kinase CK2 complex|GO:0006468:protein phosphorylation|GO:0008603:cAMP-dependent protein kinase regulator activity
egfl6	EGF-like-domain, multiple 6	XB-GENE-17336627	NA	NA	NA	3.566	-0.318	-8.562	GO:0004888:transmembrane signaling receptor activity|GO:0005509:calcium ion binding|GO:0007596:blood coagulation|GO:0016020:membrane
mid1	midline 1	XB-GENE-17337941	NA	NA	ubiquitin-protein ligase	3.798	-0.214	-8.617	GO:0000151:ubiquitin ligase complex|GO:0004842:ubiquitin-protein transferase activity|GO:0005622:intracellular|GO:0008270:zinc ion binding|GO:0016567:protein ubiquitination
e2f1	E2F transcription factor 1	XB-GENE-17335768	NA	NA	transcription factor involved in control of cell cycle progression	3.686	-0.262	-8.66	GO:0003700:transcription factor activity, sequence-specific DNA binding|GO:0005667:transcription factor complex|GO:0006355:regulation of transcription, DNA-templated
kdelr3	KDEL endoplasmic reticulum protein retention receptor 3	XB-GENE-17337665	NA	NA	ER lumen protein retaining receptor	4.006	-0.11	-8.784	GO:0004872:receptor activity|GO:0015031:protein transport|GO:0016021:integral component of membrane
epha4	EPH receptor A4	XB-GENE-1015806	379148	Xl.13	NA	4.027	-0.089	-8.82	GO:0004672:protein kinase activity|GO:0004674:protein serine/threonine kinase activity|GO:0004713:protein tyrosine kinase activity|GO:0005003:ephrin receptor activity|GO:0005524:ATP binding|GO:0006468:protein phosphorylation|GO:0007169:transmembrane receptor protein tyrosine kinase signaling pathway|GO:0016020:membrane
mapk12	mitogen-activated protein kinase 12	XB-GENE-485786	398592	Xl.54880	serine/threonine kinase	3.972	-0.132	-8.84	GO:0004672:protein kinase activity|GO:0004674:protein serine/threonine kinase activity|GO:0004691:cAMP-dependent protein kinase activity|GO:0004707:MAP kinase activity|GO:0004713:protein tyrosine kinase activity|GO:0005524:ATP binding|GO:0005952:cAMP-dependent protein kinase complex|GO:0005956:protein kinase CK2 complex|GO:0006468:protein phosphorylation|GO:0008603:cAMP-dependent protein kinase r…
slc7a7	solute carrier family 7 (amino acid transporter light chain, y+L system), member 7	XB-GENE-17334187	NA	NA	NA	3.725	-0.237	-8.859	GO:0006810:transport|GO:0006865:amino acid transport|GO:0016020:membrane
ptp4a2	protein tyrosine phosphatase type IVA, member 2	XB-GENE-1007318	443874	Xl.6379	NA	3.384	-0.376	-8.87	GO:0004721:phosphoprotein phosphatase activity|GO:0004725:protein tyrosine phosphatase activity|GO:0004727:prenylated protein tyrosine phosphatase activity|GO:0006470:protein dephosphorylation
cdon	cell adhesion associated, oncogene regulated	XB-GENE-17335404	NA	NA	neural cell adhesion	3.964	-0.136	-8.962	GO:0004725:protein tyrosine phosphatase activity|GO:0004727:prenylated protein tyrosine phosphatase activity|GO:0005215:transporter activity|GO:0006508:proteolysis|GO:0006810:transport|GO:0016020:membrane
prrg4	proline rich Gla (G-carboxyglutamic acid) 4 (transmembrane)	XB-GENE-6254505	735051	Xl.4519	NA	3.469	-0.341	-8.992	GO:0005509:calcium ion binding|GO:0005576:extracellular region
znf598	zinc finger protein 598	XB-GENE-999294	734278	Xl.15124	E3 ubiquitin ligase	3.996	0.02	-8.994	GO:0000151:ubiquitin ligase complex|GO:0003676:nucleic acid binding|GO:0004842:ubiquitin-protein transferase activity|GO:0005634:nucleus|GO:0008270:zinc ion binding|GO:0016567:protein ubiquitination
anxa5	annexin A5	XB-GENE-17346866	NA	NA	NA	3.995	-0.115	-8.998	GO:0005509:calcium ion binding|GO:0005544:calcium-dependent phospholipid binding|GO:0047394:glycerophosphoinositol inositolphosphodiesterase activity|GO:0050819:negative regulation of coagulation
jak3	Janus kinase 3 (a protein tyrosine kinase, leukocyte)	XB-GENE-5904719	378531	Xl.21462	NA	3.817	-0.195	-9.008	GO:0004672:protein kinase activity|GO:0004674:protein serine/threonine kinase activity|GO:0004713:protein tyrosine kinase activity|GO:0005524:ATP binding|GO:0005856:cytoskeleton|GO:0006468:protein phosphorylation
ppp3cc	protein phosphatase 3, catalytic subunit, gamma isozyme	XB-GENE-17343072	NA	NA	NA	3.753	-0.226	-9.03	GO:0004721:phosphoprotein phosphatase activity|GO:0004723:calcium-dependent protein serine/threonine phosphatase activity|GO:0004724:magnesium-dependent protein serine/threonine phosphatase activity|GO:0005963:magnesium-dependent protein serine/threonine phosphatase complex|GO:0008420:CTD phosphatase activity|GO:0008597:calcium-dependent protein serine/threonine phosphatase regulator activity|GO:…
fzd3	frizzled class receptor 3	XB-GENE-865070	399190	Xl.42572	transmembrane receptor in the wnt signaling pathway	3.855	-0.174	-9.083	GO:0004888:transmembrane signaling receptor activity|GO:0004930:G-protein coupled receptor activity|GO:0007166:cell surface receptor signaling pathway|GO:0007275:multicellular organism development|GO:0016020:membrane
bmpr1a	bone morphogenetic protein receptor type IA	XB-GENE-865539	397712	Xl.1195	serine/threonine kinase	3.213	-0.408	-9.098	GO:0004672:protein kinase activity|GO:0004674:protein serine/threonine kinase activity|GO:0004675:transmembrane receptor protein serine/threonine kinase activity|GO:0004691:cAMP-dependent protein kinase activity|GO:0004713:protein tyrosine kinase activity|GO:0005524:ATP binding|GO:0005952:cAMP-dependent protein kinase complex|GO:0005956:protein kinase CK2 complex|GO:0006468:protein phosphorylatio…
srpk1	SRSF protein kinase 1	XB-GENE-941983	432197	Xl.42731	NA	3.347	-0.378	-9.136	GO:0004672:protein kinase activity|GO:0004674:protein serine/threonine kinase activity|GO:0004675:transmembrane receptor protein serine/threonine kinase activity|GO:0004676:3-phosphoinositide-dependent protein kinase activity|GO:0004677:DNA-dependent protein kinase activity|GO:0004679:AMP-activated protein kinase activity|GO:0004683:calmodulin-dependent protein kinase activity|GO:0004686:elongati…
pten	phosphatase and tensin homolog	XB-GENE-491437	399142	Xl.561	protein tyrosine phosphatase	4.007	-0.03	-9.163	GO:0004721:phosphoprotein phosphatase activity|GO:0004725:protein tyrosine phosphatase activity|GO:0006470:protein dephosphorylation|GO:0016314:phosphatidylinositol-3,4,5-trisphosphate 3-phosphatase activity
sephs1	selenophosphate synthetase 1	XB-GENE-986445	379650	Xl.6522	NA	3.692	-0.247	-9.198	GO:0003824:catalytic activity|GO:0004756:selenide, water dikinase activity|GO:0005524:ATP binding
thap1	THAP domain containing, apoptosis associated protein 1	XB-GENE-1008764	495360	Xl.16892	NA	2.933	-0.447	-9.277	GO:0003676:nucleic acid binding
npr3	natriuretic peptide receptor 3	XB-GENE-17334196	NA	NA	NA	3.504	-0.321	-9.303	GO:0008528:G-protein coupled peptide receptor activity|GO:0016020:membrane
ip6k2	inositol hexaphosphate kinase 2	XB-GENE-971472	444642	Xl.57435	NA	3.778	-0.21	-9.307	GO:0008440:inositol-1,4,5-trisphosphate 3-kinase activity
prickle1	prickle homolog 1	XB-GENE-865659	398256	Xl.7556	nuclear receptor, may be a negative regulator of the Wnt/beta-catenin signaling pathway [Entrez]	3.833	-0.177	-9.321	GO:0008270:zinc ion binding
mgat4b	mannosyl (alpha-1,3-)-glycoprotein beta-1,4-N-acetylglucosaminyltransferase, isozyme B	XB-GENE-17342666	NA	NA	NA	3.498	-0.323	-9.336	GO:0005975:carbohydrate metabolic process|GO:0008454:alpha-1,3-mannosylglycoprotein 4-beta-N-acetylglucosaminyltransferase activity|GO:0016020:membrane|GO:0016758:transferase activity, transferring hexosyl groups
pcmt1	protein-L-isoaspartate (D-aspartate) O-methyltransferase	XB-GENE-959022	495685	Xl.77874	NA	3.276	-0.384	-9.338	GO:0004719:protein-L-isoaspartate (D-aspartate) O-methyltransferase activity|GO:0006464:cellular protein modification process|GO:0008757:S-adenosylmethionine-dependent methyltransferase activity
pde7a	phosphodiesterase 7A	XB-GENE-17342727	NA	NA	NA	3.782	-0.204	-9.347	GO:0003824:catalytic activity|GO:0004114:3',5'-cyclic-nucleotide phosphodiesterase activity|GO:0007165:signal transduction|GO:0051342:regulation of cyclic-nucleotide phosphodiesterase activity
plk1	polo-like kinase 1	XB-GENE-941545	380481	Xl.28141	serine/threonine kinase	3.963	-0.13	-9.432	GO:0004672:protein kinase activity|GO:0004674:protein serine/threonine kinase activity|GO:0004691:cAMP-dependent protein kinase activity|GO:0004713:protein tyrosine kinase activity|GO:0005515:protein binding|GO:0005524:ATP binding|GO:0005952:cAMP-dependent protein kinase complex|GO:0005956:protein kinase CK2 complex|GO:0006468:protein phosphorylation|GO:0008603:cAMP-dependent protein kinase regul…
rom1	retinal outer segment membrane protein 1	XB-GENE-962407	379513	Xl.190	NA	4.002	-0.069	-9.433	GO:0007601:visual perception|GO:0016021:integral component of membrane
prkaa2	protein kinase, AMP-activated, alpha 2 catalytic subunit	XB-GENE-6486573	399172	Xl.83166	NA	3.867	-0.162	-9.443	GO:0004672:protein kinase activity|GO:0004674:protein serine/threonine kinase activity|GO:0004675:transmembrane receptor protein serine/threonine kinase activity|GO:0004676:3-phosphoinositide-dependent protein kinase activity|GO:0004677:DNA-dependent protein kinase activity|GO:0004679:AMP-activated protein kinase activity|GO:0004683:calmodulin-dependent protein kinase activity|GO:0004686:elongati…
serpine2	serpin peptidase inhibitor, clade E (nexin, plasminogen activator inhibitor type 1), member 2	XB-GENE-17344079	NA	NA	NA	4	-0.093	-9.471	GO:0004867:serine-type endopeptidase inhibitor activity
ccnj	cyclin J	XB-GENE-17334385	NA	NA	G2/mitotic-specific cell cycle regulator	4.001	-0.056	-9.482	GO:0005634:nucleus
tbk1	TANK-binding kinase 1	XB-GENE-955455	446351	Xl.25092	serine/threonine kinase	3.975	-0.119	-9.527	GO:0004672:protein kinase activity|GO:0004674:protein serine/threonine kinase activity|GO:0004675:transmembrane receptor protein serine/threonine kinase activity|GO:0004676:3-phosphoinositide-dependent protein kinase activity|GO:0004677:DNA-dependent protein kinase activity|GO:0004679:AMP-activated protein kinase activity|GO:0004683:calmodulin-dependent protein kinase activity|GO:0004686:elongati…
ccne2	cyclin E2	XB-GENE-17335284	NA	NA	cell cycle regulator	3.982	0.02	-9.545	GO:0005634:nucleus
tnfrsf1a	tumor necrosis factor receptor superfamily member 1A	XB-GENE-17339607	NA	NA	NA	3.118	-0.4	-9.552	GO:0005515:protein binding|GO:0007165:signal transduction
ncor1	nuclear receptor corepressor 1	XB-GENE-17337166	NA	NA	nuclear receptor coregulator	3.996	-0.029	-9.568	GO:0003677:DNA binding|GO:0004339:glucan 1,4-alpha-glucosidase activity|GO:0005634:nucleus
rpa1	replication protein A1	XB-GENE-17344439	NA	NA	NA	3.993	-0.013	-9.569	GO:0003676:nucleic acid binding|GO:0003677:DNA binding|GO:0005634:nucleus|GO:0006260:DNA replication
nhp2	NHP2 ribonucleoprotein	XB-GENE-17335914	NA	NA	NA	3.992	-0.011	-9.577	GO:0030529:intracellular ribonucleoprotein complex|GO:0042254:ribosome biogenesis
mis12	MIS12 kinetochore complex component	XB-GENE-17340111	NA	NA	NA	3.324	-0.363	-9.603	GO:0000775:chromosome, centromeric region|GO:0005634:nucleus|GO:0007049:cell cycle|GO:0007067:mitotic nuclear division
rfk	riboflavin kinase	XB-GENE-6254135	447276	Xl.15775	NA	3.623	-0.27	-9.623	GO:0008531:riboflavin kinase activity|GO:0009231:riboflavin biosynthetic process
pms1	PMS1 homolog 1, mismatch repair system component	XB-GENE-959887	379232	Xl.55044	NA	2.874	-0.423	-9.637	GO:0003677:DNA binding|GO:0005524:ATP binding|GO:0006298:mismatch repair|GO:0006355:regulation of transcription, DNA-templated
actr10	actin-related protein 10 homolog	XB-GENE-17343948	NA	NA	cytoskeletal protein binding	3.698	-0.236	-9.665	GO:0005515:protein binding
mecom	MDS1 and EVI1 complex locus	XB-GENE-980198	734157	Xl.79732	zinc finger, C2H2 type	3.294	-0.364	-9.69	GO:0003676:nucleic acid binding|GO:0005634:nucleus|GO:0008270:zinc ion binding
rab3d	RAB3D, member RAS oncogene family	XB-GENE-6254202	399230	Xl.16508	small GTPase	3.739	-0.211	-9.711	GO:0005525:GTP binding|GO:0006886:intracellular protein transport|GO:0007264:small GTPase mediated signal transduction|GO:0015031:protein transport
utp11l	UTP11-like, U3 small nucleolar ribonucleoprotein (yeast)	XB-GENE-992340	447164	Xl.49033	NA	3.235	-0.372	-9.743	GO:0006364:rRNA processing|GO:0030529:intracellular ribonucleoprotein complex
slc1a4	solute carrier family 1 (glutamate/neutral amino acid transporter), member 4	XB-GENE-17340868	NA	NA	NA	3.942	-0.132	-9.761	GO:0006835:dicarboxylic acid transport|GO:0016020:membrane|GO:0017153:sodium:dicarboxylate symporter activity
hip1r	huntingtin interacting protein 1 related	XB-GENE-986345	446450	Xl.48210	actin binding	3.956	-0.127	-9.765	GO:0003779:actin binding|GO:0004672:protein kinase activity|GO:0004691:cAMP-dependent protein kinase activity|GO:0005543:phospholipid binding|GO:0005952:cAMP-dependent protein kinase complex|GO:0005956:protein kinase CK2 complex|GO:0008603:cAMP-dependent protein kinase regulator activity
blmh	bleomycin hydrolase	XB-GENE-997252	734349	Xl.52834	NA	3.462	-0.32	-9.807	GO:0004197:cysteine-type endopeptidase activity|GO:0006508:proteolysis
rnf121	ring finger protein 121	XB-GENE-17334924	NA	NA	NA	3.973	0.016	-9.828	GO:0000151:ubiquitin ligase complex|GO:0004842:ubiquitin-protein transferase activity|GO:0008270:zinc ion binding|GO:0016567:protein ubiquitination
srsf7	serine/arginine-rich splicing factor 7	XB-GENE-17332075	NA	NA	alternative splicing factor	3.296	-0.355	-9.844	GO:0003676:nucleic acid binding
nrf1	nuclear respiratory factor 1	XB-GENE-980605	446711	Xl.44220	NA	3.99	-0.032	-9.897	GO:0004842:ubiquitin-protein transferase activity
cdc14b	cell division cycle 14B	XB-GENE-17339479	NA	NA	NA	3.952	-0.127	-9.909	GO:0004721:phosphoprotein phosphatase activity|GO:0004725:protein tyrosine phosphatase activity|GO:0004727:prenylated protein tyrosine phosphatase activity|GO:0006470:protein dephosphorylation|GO:0008138:protein tyrosine/serine/threonine phosphatase activity
eya3	EYA transcriptional coactivator and phosphatase 3	XB-GENE-865589	735065	Xl.55693	haloacid dehalogenase-like hydrolase	3.979	-0.105	-9.913	GO:0003824:catalytic activity|GO:0007275:multicellular organism development|GO:0008152:metabolic process
kif3a	kinesin family member 3A	XB-GENE-17331857	NA	NA	NA	3.991	-0.053	-9.945	GO:0003777:microtubule motor activity|GO:0005524:ATP binding|GO:0005875:microtubule associated complex|GO:0007018:microtubule-based movement|GO:0008574:ATP-dependent microtubule motor activity, plus-end-directed
fgf1	fibroblast growth factor 1 (acidic)	XB-GENE-865566	444686	Xl.47503	heparin-binding growth factor	3.965	0.023	-10.053	GO:0008083:growth factor activity
zfp36l1	ZFP36 ring finger protein-like 1	XB-GENE-966631	734705	Xl.1898	zinc finger, CCCH type	3.16	-0.368	-10.054	GO:0003676:nucleic acid binding
dhh	desert hedgehog	XB-GENE-864981	378538	Xl.999	intercellular signaling	3.903	-0.139	-10.057	GO:0006508:proteolysis|GO:0007154:cell communication|GO:0007267:cell-cell signaling|GO:0007275:multicellular organism development|GO:0008233:peptidase activity|GO:0016539:intein-mediated protein splicing
gmpr2	guanosine monophosphate reductase 2	XB-GENE-6255117	444486	Xl.12819	NA	3.38	-0.331	-10.078	GO:0003824:catalytic activity|GO:0003920:GMP reductase activity|GO:0009117:nucleotide metabolic process
rpe	ribulose-5-phosphate-3-epimerase	XB-GENE-1012412	494647	Xl.18020	NA	3.986	-0.05	-10.085	GO:0004750:ribulose-phosphate 3-epimerase activity|GO:0005975:carbohydrate metabolic process
hes1	hes family bHLH transcription factor 1	XB-GENE-6256448	379073	Xl.972	helix-loop-helix transcription factor/transcriptional repressor	3.886	-0.144	-10.144	GO:0003677:DNA binding|GO:0006355:regulation of transcription, DNA-templated
klf9	Kruppel-like factor 9	XB-GENE-865026	373598	Xl.347	zinc finger, C2H2 type	3.956	0.017	-10.313	GO:0003676:nucleic acid binding|GO:0005634:nucleus|GO:0008270:zinc ion binding
iqgap2	IQ motif containing GTPase activating protein 2	XB-GENE-17341583	NA	NA	Ras GTPase activation	3.982	-0.082	-10.33	GO:0007264:small GTPase mediated signal transduction
ap1g2	adaptor related protein complex 1 gamma 2 subunit	XB-GENE-17346013	NA	NA	NA	3.518	-0.289	-10.342	GO:0006461:protein complex assembly|GO:0006886:intracellular protein transport|GO:0030130:clathrin coat of trans-Golgi network vesicle
fbp1	fructose-bisphosphatase 1	XB-GENE-1002601	380220	Xl.5798	NA	3.727	-0.198	-10.345	GO:0005975:carbohydrate metabolic process|GO:0042132:fructose 1,6-bisphosphate 1-phosphatase activity|GO:0042578:phosphoric ester hydrolase activity
cask	calcium/calmodulin-dependent serine protein kinase (MAGUK family)	XB-GENE-17345170	NA	NA	Calcium/calmodulin-dependent serine protein kinase/membrane-associated guanylate kinase	3.645	-0.242	-10.357	GO:0004672:protein kinase activity|GO:0004674:protein serine/threonine kinase activity|GO:0004675:transmembrane receptor protein serine/threonine kinase activity|GO:0004676:3-phosphoinositide-dependent protein kinase activity|GO:0004677:DNA-dependent protein kinase activity|GO:0004679:AMP-activated protein kinase activity|GO:0004683:calmodulin-dependent protein kinase activity|GO:0004686:elongati…
vegfa	vascular endothelial growth factor A	XB-GENE-6253057	373589	Xl.189	peptide growth factor	3.952	0.021	-10.378	GO:0008083:growth factor activity|GO:0016020:membrane
cul2	cullin 2	XB-GENE-960935	379729	Xl.24829	E3 ubiquitin ligase component	3.56	-0.272	-10.412	GO:0007049:cell cycle
ghr	growth hormone receptor	XB-GENE-865127	398153	Xl.590	transmembrane receptor for growth hormone	3.865	-0.146	-10.474	GO:0004896:cytokine receptor activity|GO:0016020:membrane
pmpcb	peptidase (mitochondrial processing) beta	XB-GENE-1000007	432215	Xl.40545	NA	3.098	-0.355	-10.506	GO:0004222:metalloendopeptidase activity|GO:0006508:proteolysis|GO:0017087:mitochondrial processing peptidase complex
slc17a5	solute carrier family 17 (acidic sugar transporter), member 5	XB-GENE-866507	100158341	Xl.16355	transmembrane solute exchange	3.599	-0.254	-10.525	GO:0005215:transporter activity|GO:0006810:transport|GO:0016021:integral component of membrane
kpna4	karyopherin alpha 4 (importin alpha 3)	XB-GENE-17332757	NA	NA	NA	3.496	-0.293	-10.555	GO:0006606:protein import into nucleus|GO:0006886:intracellular protein transport|GO:0008565:protein transporter activity
ppp2r2d	protein phosphatase 2 regulatory subunit B, delta	XB-GENE-17334467	NA	NA	NA	3.933	-0.122	-10.557	GO:0000159:protein phosphatase type 2A complex|GO:0004721:phosphoprotein phosphatase activity|GO:0004723:calcium-dependent protein serine/threonine phosphatase activity|GO:0004724:magnesium-dependent protein serine/threonine phosphatase activity|GO:0005963:magnesium-dependent protein serine/threonine phosphatase complex|GO:0007165:signal transduction|GO:0008420:CTD phosphatase activity|GO:0008597…
cidea	cell death-inducing DFFA-like effector a	XB-GENE-17333632	NA	NA	cell death/apoptosis	3.967	-0.097	-10.6	GO:0005515:protein binding|GO:0005622:intracellular|GO:0006915:apoptotic process
snrpg	small nuclear ribonucleoprotein polypeptide G	XB-GENE-17333470	NA	NA	NA	3.51	-0.287	-10.616	GO:0005634:nucleus|GO:0005732:small nucleolar ribonucleoprotein complex|GO:0006397:mRNA processing|GO:0030529:intracellular ribonucleoprotein complex
fbxo11	F-box protein 11	XB-GENE-952935	446439	Xl.41403	NA	3.883	-0.138	-10.625	GO:0004842:ubiquitin-protein transferase activity
klhl7	kelch like family member 7	XB-GENE-6251550	431956	Xl.7658	Proteins containing BTB/POZ and Kelch domains, involved in regulatory/signal transduction processes	3.751	-0.186	-10.653	GO:0005515:protein binding
mtmr10	myotubularin related protein 10	XB-GENE-6252568	414523	Xl.18166	NA	3.831	-0.157	-10.679	GO:0008138:protein tyrosine/serine/threonine phosphatase activity|GO:0008252:nucleotidase activity|GO:0008330:protein tyrosine/threonine phosphatase activity|GO:0008579:JUN kinase phosphatase activity|GO:0008969:phosphohistidine phosphatase activity|GO:0016020:membrane|GO:0016312:inositol bisphosphate phosphatase activity|GO:0016791:phosphatase activity|GO:0017017:MAP kinase tyrosine/serine/threo…
ror2	receptor tyrosine kinase-like orphan receptor 2	XB-GENE-866069	398399	Xl.79325	kinase	3.725	-0.194	-10.689	GO:0004672:protein kinase activity|GO:0004674:protein serine/threonine kinase activity|GO:0004713:protein tyrosine kinase activity|GO:0004888:transmembrane signaling receptor activity|GO:0005524:ATP binding|GO:0006468:protein phosphorylation|GO:0007275:multicellular organism development|GO:0016020:membrane
tia1	TIA1 cytotoxic granule-associated RNA binding protein	XB-GENE-1002882	447385	Xl.70800	NA	3.703	-0.209	-10.7	GO:0003676:nucleic acid binding
kiaa1456	kiaa1456 like	XB-GENE-17336076	NA	NA	NA	3.968	-0.087	-10.756	GO:0008757:S-adenosylmethionine-dependent methyltransferase activity
cck	cholecystokinin	XB-GENE-865926	378612	Xl.1147	secreted peptide precursor	3.953	-0.105	-10.772	GO:0000150:recombinase activity|GO:0005179:hormone activity|GO:0005576:extracellular region|GO:0006310:DNA recombination
fign	fidgetin	XB-GENE-6487430	NA	NA	NA	3.927	0.042	-10.806	GO:0000166:nucleotide binding|GO:0004003:ATP-dependent DNA helicase activity|GO:0004004:ATP-dependent RNA helicase activity|GO:0005524:ATP binding|GO:0008026:ATP-dependent helicase activity|GO:0008094:DNA-dependent ATPase activity|GO:0008186:RNA-dependent ATPase activity|GO:0015462:protein-transmembrane transporting ATPase activity|GO:0015616:DNA translocase activity|GO:0016887:ATPase activity|GO…
fli1	Fli-1 proto-oncogene, ETS transcription factor	XB-GENE-6253886	399466	Xl.1184	transcription factor	3.852	-0.146	-10.877	GO:0003677:DNA binding|GO:0005634:nucleus
cmtm7	CKLF-like MARVEL transmembrane domain containing 7	XB-GENE-995964	446371	Xl.48220	NA	3.942	-0.111	-10.879	GO:0016020:membrane
phf13	PHD finger protein 13	XB-GENE-17334993	NA	NA	NA	3.963	-0.09	-10.9	GO:0003677:DNA binding|GO:0006355:regulation of transcription, DNA-templated
mrps17	mitochondrial ribosomal protein S17	XB-GENE-5730055	380597	Xl.4320	NA	3.88	-0.132	-11.001	GO:0003735:structural constituent of ribosome|GO:0005622:intracellular|GO:0005840:ribosome|GO:0006412:translation
kdsr	3-ketodihydrosphingosine reductase	XB-GENE-985095	414665	Xl.16086	NA	3.948	-0.021	-11.022	GO:0008152:metabolic process|GO:0016491:oxidoreductase activity|GO:0050255:ribitol 2-dehydrogenase activity
znf346	zinc finger protein 346	XB-GENE-967548	380471	Xl.386	transcription factor	3.931	0.011	-11.024	GO:0003676:nucleic acid binding|GO:0005634:nucleus|GO:0008270:zinc ion binding
pgr	progesterone receptor	XB-GENE-6252885	373629	Xl.707	steroid hormone receptor	3.766	-0.174	-11.064	GO:0003677:DNA binding|GO:0003700:transcription factor activity, sequence-specific DNA binding|GO:0003707:steroid hormone receptor activity|GO:0004879:RNA polymerase II transcription factor activity, ligand-activated sequence-specific DNA binding|GO:0005496:steroid binding|GO:0005634:nucleus|GO:0006355:regulation of transcription, DNA-templated
stk39	serine/threonine kinase 39	XB-GENE-5824599	446749	Xl.48115	serine/threonine kinase	3.855	-0.14	-11.131	GO:0004672:protein kinase activity|GO:0004674:protein serine/threonine kinase activity|GO:0004691:cAMP-dependent protein kinase activity|GO:0004713:protein tyrosine kinase activity|GO:0005524:ATP binding|GO:0005952:cAMP-dependent protein kinase complex|GO:0005956:protein kinase CK2 complex|GO:0006468:protein phosphorylation|GO:0008603:cAMP-dependent protein kinase regulator activity
osbpl8	oxysterol binding protein like 8	XB-GENE-17333423	NA	NA	NA	3.642	-0.228	-11.167	GO:0008202:steroid metabolic process
eps15l1	epidermal growth factor receptor pathway substrate 15-like 1	XB-GENE-959472	407841	Xl.18609	NA	3.811	-0.156	-11.203	GO:0005509:calcium ion binding
pi4ka	phosphatidylinositol 4-kinase, catalytic, alpha	XB-GENE-17332139	NA	NA	NA	3.935	-0.105	-11.224	GO:0003677:DNA binding|GO:0004430:1-phosphatidylinositol 4-kinase activity|GO:0004869:cysteine-type endopeptidase inhibitor activity|GO:0005634:nucleus|GO:0006355:regulation of transcription, DNA-templated|GO:0016773:phosphotransferase activity, alcohol group as acceptor
gphn	gephyrin	XB-GENE-989647	779372	Xl.72029	NA	3.948	-0.095	-11.231	GO:0006777:Mo-molybdopterin cofactor biosynthetic process
col6a1	collagen, type VI, alpha 1	XB-GENE-998859	380129	Xl.9863	NA	3.931	-0.001	-11.236	GO:0005737:cytoplasm|GO:0006508:proteolysis|GO:0006817:phosphate ion transport
slc37a1	solute carrier family 37 (glucose-6-phosphate transporter), member 1	XB-GENE-5761877	380156	Xl.9939	NA	3.95	-0.059	-11.266	GO:0005215:transporter activity|GO:0006810:transport|GO:0016021:integral component of membrane
por	P450 (cytochrome) oxidoreductase	XB-GENE-17330078	NA	NA	Predicted acyltransferase	3.94	-0.028	-11.341	GO:0003958:NADPH-hemoprotein reductase activity|GO:0004866:endopeptidase inhibitor activity|GO:0010181:FMN binding|GO:0016491:oxidoreductase activity
xrcc1	X-ray repair complementing defective repair in Chinese hamster cells 1	XB-GENE-6256535	380403	Xl.53766	NA	3.948	-0.064	-11.352	GO:0000012:single strand break repair|GO:0003684:damaged DNA binding|GO:0005622:intracellular|GO:0005634:nucleus
tgfb2	transforming growth factor beta 2	XB-GENE-17339019	NA	NA	growth factor	3.901	-0.119	-11.396	GO:0005160:transforming growth factor beta receptor binding|GO:0008083:growth factor activity|GO:0016049:cell growth|GO:0040007:growth
krt	NA	XB-GENE-6252602	397756	Xl.6133	NA	3.564	-0.243	-11.407	GO:0005198:structural molecule activity
prph2	peripherin 2 (retinal degeneration, slow)	XB-GENE-17339014	NA	NA	NA	3.947	-0.068	-11.416	GO:0005351:sugar:proton symporter activity|GO:0007601:visual perception|GO:0009401:phosphoenolpyruvate-dependent sugar phosphotransferase system|GO:0016021:integral component of membrane
jag1	jagged 1	XB-GENE-864982	399110	Xl.11956	signal transduction/notch signaling pathway	3.92	-0.111	-11.42	GO:0005509:calcium ion binding|GO:0007154:cell communication|GO:0016020:membrane
slc25a20.2	solute carrier family 25 (carnitine/acylcarnitine translocase), member 20, gene 2	XB-GENE-971457	495458	Xl.56169	NA	3.788	-0.16	-11.426	GO:0005215:transporter activity|GO:0005488:binding|GO:0005743:mitochondrial inner membrane|GO:0006810:transport|GO:0016020:membrane
pde6h	phosphodiesterase 6H	XB-GENE-6493699	447555	Xl.17615	NA	3.237	-0.315	-11.451	GO:0004114:3',5'-cyclic-nucleotide phosphodiesterase activity|GO:0051342:regulation of cyclic-nucleotide phosphodiesterase activity
ppm1d	protein phosphatase, Mg2+/Mn2+ dependent 1D	XB-GENE-1011383	443988	Xl.14351	NA	3.919	0.003	-11.461	GO:0003824:catalytic activity|GO:0004721:phosphoprotein phosphatase activity|GO:0004722:protein serine/threonine phosphatase activity|GO:0004723:calcium-dependent protein serine/threonine phosphatase activity|GO:0004724:magnesium-dependent protein serine/threonine phosphatase activity|GO:0005963:magnesium-dependent protein serine/threonine phosphatase complex|GO:0006470:protein dephosphorylation|…
tpcn2	two pore segment channel 2	XB-GENE-984546	734733	Xl.51548	NA	3.885	-0.123	-11.479	GO:0005216:ion channel activity|GO:0005261:cation channel activity|GO:0006811:ion transport|GO:0006812:cation transport|GO:0016020:membrane
abca4	ATP binding cassette subfamily A member 4	XB-GENE-1000815	497268	Xl.17529	transmembrane movement of substances (retinal-specific)	3.931	-0.102	-11.484	GO:0000166:nucleotide binding|GO:0005524:ATP binding|GO:0006364:rRNA processing|GO:0016887:ATPase activity|GO:0017111:nucleoside-triphosphatase activity
cnot6l	CCR4-NOT transcription complex subunit 6-like	XB-GENE-6256009	432104	Xl.16461	NA	3.932	-0.032	-11.507	GO:0004016:adenylate cyclase activity|GO:0008294:calcium- and calmodulin-responsive adenylate cyclase activity
lypla1	lysophospholipase I	XB-GENE-17344556	NA	NA	NA	3.93	-0.103	-11.51	GO:0003824:catalytic activity|GO:0004622:lysophospholipase activity
hat1	histone acetyltransferase 1	XB-GENE-17342439	NA	NA	NA	3.578	-0.237	-11.549	GO:0004402:histone acetyltransferase activity
f9	coagulation factor 9	XB-GENE-941631	100049721	Xl.5569	blood coagulation	3.724	-0.174	-11.602	GO:0005509:calcium ion binding|GO:0005576:extracellular region|GO:0006508:proteolysis
tshb	thyroid stimulating hormone, beta	XB-GENE-864853	378680	Xl.85844	NA	3.94	-0.077	-11.636	GO:0005179:hormone activity|GO:0005576:extracellular region
gli3	GLI family zinc finger 3	XB-GENE-17346222	NA	NA	zinc finger, C2H2 type; hedgehog signaling	3.491	-0.26	-11.702	GO:0003676:nucleic acid binding|GO:0005634:nucleus|GO:0008270:zinc ion binding
amph	amphiphysin	XB-GENE-993132	432150	Xl.14350	NA	3.585	-0.231	-11.733	GO:0005515:protein binding|GO:0005737:cytoplasm
dsc3	desmocollin 3	XB-GENE-17345773	NA	NA	NA	3.082	-0.319	-11.773	GO:0004553:hydrolase activity, hydrolyzing O-glycosyl compounds|GO:0005509:calcium ion binding|GO:0005975:carbohydrate metabolic process|GO:0007156:homophilic cell adhesion via plasma membrane adhesion molecules|GO:0016020:membrane
xpnpep3	X-prolyl aminopeptidase 3, mitochondrial	XB-GENE-5770366	446780	Xl.25303	NA	3.858	-0.129	-11.802	GO:0006508:proteolysis|GO:0008233:peptidase activity|GO:0008234:cysteine-type peptidase activity|GO:0008235:metalloexopeptidase activity
ptges	prostaglandin E synthase	XB-GENE-6255938	446534	Xl.19439	NA	3.61	-0.22	-11.826	GO:0050220:prostaglandin-E synthase activity
plekhf2	pleckstrin homology and FYVE domain containing 2	XB-GENE-959916	100036946	Xl.1650	NA	3.903	-0.026	-11.92	GO:0008270:zinc ion binding|GO:0016308:1-phosphatidylinositol-4-phosphate 5-kinase activity
phf20	PHD finger protein 20	XB-GENE-960346	443582	Xl.17757	zinc finger, C2H2 type	3.909	-0.035	-11.93	GO:0003676:nucleic acid binding|GO:0005634:nucleus|GO:0008270:zinc ion binding
scd	stearoyl-CoA desaturase (delta-9-desaturase)	XB-GENE-17345175	NA	NA	NA	3.917	-0.045	-11.961	GO:0004768:stearoyl-CoA 9-desaturase activity|GO:0005506:iron ion binding|GO:0005783:endoplasmic reticulum|GO:0006633:fatty acid biosynthetic process|GO:0016020:membrane|GO:0016491:oxidoreductase activity
capn8	calpain 8	XB-GENE-920796	398177	Xl.665	calcium-dependent cysteine protease	3.922	-0.077	-11.99	GO:0004197:cysteine-type endopeptidase activity|GO:0004198:calcium-dependent cysteine-type endopeptidase activity|GO:0005509:calcium ion binding|GO:0005622:intracellular|GO:0006508:proteolysis
pxmp2	peroxisomal membrane protein 2	XB-GENE-951892	496023	Xl.37922	NA	2.978	-0.318	-11.994	GO:0016021:integral component of membrane
fmr1	fragile X mental retardation 1	XB-GENE-6252724	373706	Xl.4558	RNA binding, putative role in synaptic protein synthesis	3.774	-0.155	-12.084	GO:0003676:nucleic acid binding|GO:0003723:RNA binding
etv3	ets variant 3	XB-GENE-17337006	NA	NA	transcription factor	3.85	0.098	-12.094	GO:0003677:DNA binding|GO:0003700:transcription factor activity, sequence-specific DNA binding|GO:0005634:nucleus|GO:0006355:regulation of transcription, DNA-templated
sytl5	synaptotagmin like 5	XB-GENE-982311	398672	Xl.24335	NA	3.899	-0.029	-12.125	GO:0004672:protein kinase activity|GO:0004691:cAMP-dependent protein kinase activity|GO:0005215:transporter activity|GO:0005952:cAMP-dependent protein kinase complex|GO:0005956:protein kinase CK2 complex|GO:0006810:transport|GO:0008021:synaptic vesicle|GO:0008603:cAMP-dependent protein kinase regulator activity|GO:0016020:membrane
fa2h	fatty acid 2-hydroxylase	XB-GENE-17344278	NA	NA	NA	3.724	-0.164	-12.141	GO:0003824:catalytic activity|GO:0008152:metabolic process|GO:0016491:oxidoreductase activity|GO:0051341:regulation of oxidoreductase activity
hmg20a	high mobility group 20A	XB-GENE-955359	447030	Xl.7860	NA	3.726	-0.162	-12.202	GO:0003677:DNA binding|GO:0006355:regulation of transcription, DNA-templated
gins2	GINS complex subunit 2 (Psf2 homolog)	XB-GENE-6256252	444053	Xl.3786	NA	3.846	-0.129	-12.205	GO:0005634:nucleus|GO:0006260:DNA replication
cnn3	calponin 3, acidic	XB-GENE-17337705	NA	NA	NA	3.901	-0.055	-12.215	GO:0003779:actin binding|GO:0006939:smooth muscle contraction
tbce	tubulin folding cofactor E	XB-GENE-865843	495403	Xl.18306	beta-tubulin folding cofactor	3.856	0.026	-12.222	GO:0006464:cellular protein modification process
ttc14	tetratricopeptide repeat domain 14	XB-GENE-989070	100037091	Xl.79684	NA	3.661	-0.194	-12.226	GO:0003723:RNA binding
creld2	cysteine rich with EGF-like domains 2	XB-GENE-6255881	734593	Xl.24289	NA	3.721	-0.165	-12.251	GO:0005198:structural molecule activity|GO:0005509:calcium ion binding
tjp3	tight junction protein 3	XB-GENE-17335530	NA	NA	NA	3.705	-0.172	-12.284	GO:0004675:transmembrane receptor protein serine/threonine kinase activity|GO:0004676:3-phosphoinositide-dependent protein kinase activity|GO:0004677:DNA-dependent protein kinase activity|GO:0004679:AMP-activated protein kinase activity|GO:0004683:calmodulin-dependent protein kinase activity|GO:0004686:elongation factor-2 kinase activity|GO:0004689:phosphorylase kinase activity|GO:0004690:cyclic …
slc25a24	solute carrier family 25 (mitochondrial carrier; phosphate carrier), member 24	XB-GENE-976248	398474	Xl.61195	NA	3.797	-0.143	-12.302	GO:0005488:binding|GO:0005509:calcium ion binding|GO:0005743:mitochondrial inner membrane|GO:0006810:transport|GO:0016020:membrane
tmod3	tropomodulin 3	XB-GENE-944522	379934	Xl.45559	NA	3.579	-0.218	-12.315	GO:0005523:tropomyosin binding|GO:0005856:cytoskeleton
pitrm1	pitrilysin metallopeptidase 1	XB-GENE-952663	379672	Xl.18714	NA	3.709	-0.169	-12.336	GO:0004222:metalloendopeptidase activity|GO:0006508:proteolysis
pga4	pepsinogen 4, group I (pepsinogen A)	XB-GENE-979772	373564	Xl.1088	NA	3.834	-0.129	-12.37	GO:0004190:aspartic-type endopeptidase activity|GO:0006508:proteolysis
apobec2	apolipoprotein B mRNA editing enzyme, catalytic polypeptide-like 2	XB-GENE-17332164	NA	NA	NA	3.873	-0.008	-12.382	GO:0003933:GTP cyclohydrolase activity|GO:0008270:zinc ion binding|GO:0016814:hydrolase activity, acting on carbon-nitrogen (but not peptide) bonds, in cyclic amidines
acsbg2	acyl-CoA synthetase bubblegum family member 2	XB-GENE-17340256	NA	NA	NA	3.78	-0.148	-12.395	GO:0003824:catalytic activity|GO:0004467:long-chain fatty acid-CoA ligase activity|GO:0008152:metabolic process
vps4b	vacuolar protein sorting 4 homolog B	XB-GENE-1001862	379801	Xl.7920	NA	3.616	-0.203	-12.445	GO:0000166:nucleotide binding|GO:0005524:ATP binding|GO:0017111:nucleoside-triphosphatase activity
slc25a46	solute carrier family 25 member 46	XB-GENE-5804011	494746	Xl.49713	NA	3.413	-0.261	-12.467	GO:0005488:binding|GO:0006810:transport|GO:0016020:membrane
prpf4b	pre-mRNA processing factor 4B	XB-GENE-6255248	100037169	Xl.40681	serine/threonine kinase	3.889	-0.087	-12.487	GO:0004672:protein kinase activity|GO:0004674:protein serine/threonine kinase activity|GO:0004691:cAMP-dependent protein kinase activity|GO:0004713:protein tyrosine kinase activity|GO:0005524:ATP binding|GO:0005952:cAMP-dependent protein kinase complex|GO:0005956:protein kinase CK2 complex|GO:0006468:protein phosphorylation|GO:0008603:cAMP-dependent protein kinase regulator activity
tshz3	teashirt zinc finger homeobox 3	XB-GENE-17338916	NA	NA	zinc finger and homeodomain transcription factor	3.721	-0.161	-12.512	GO:0003676:nucleic acid binding|GO:0003677:DNA binding|GO:0003700:transcription factor activity, sequence-specific DNA binding|GO:0005634:nucleus|GO:0006355:regulation of transcription, DNA-templated|GO:0008270:zinc ion binding
mier1	mesoderm induction early response 1, transcriptional regulator	XB-GENE-974221	379970	Xl.221	NA	3.861	0.002	-12.514	GO:0003677:DNA binding|GO:0004654:polyribonucleotide nucleotidyltransferase activity|GO:0005634:nucleus
abcg2	ATP binding cassette subfamily G member 2 (Junior blood group)	XB-GENE-991900	100036892	Xl.80254	NA	3.888	-0.063	-12.515	GO:0000166:nucleotide binding|GO:0005524:ATP binding|GO:0016887:ATPase activity|GO:0017111:nucleoside-triphosphatase activity
aldh4a1	aldehyde dehydrogenase 4 family member A1	XB-GENE-959465	100036784	Xl.80434	NA	3.87	-0.106	-12.526	GO:0008152:metabolic process|GO:0016491:oxidoreductase activity
nfe2	nuclear factor, erythroid 2	XB-GENE-865028	495834	Xl.54966	basic-leucine zipper (bZIP) transcription factor	3.86	-0.112	-12.58	GO:0003677:DNA binding|GO:0005634:nucleus|GO:0006355:regulation of transcription, DNA-templated
lbr	lamin B receptor	XB-GENE-6252399	378609	Xl.204	NA	3.884	-0.07	-12.649	GO:0003676:nucleic acid binding|GO:0016020:membrane|GO:0050613:delta14-sterol reductase activity
daam1	dishevelled associated activator of morphogenesis 1	XB-GENE-17332485	NA	NA	NA	3.875	-0.048	-12.687	GO:0003779:actin binding|GO:0004806:triglyceride lipase activity|GO:0016043:cellular component organization|GO:0017048:Rho GTPase binding|GO:0030036:actin cytoskeleton organization
nes	nestin	XB-GENE-865974	397776	Xl.859	intermediate filament	3.857	-0.012	-12.763	GO:0005198:structural molecule activity
arl15	ADP ribosylation factor like GTPase 15	XB-GENE-6254160	444833	Xl.15654	NA	3.879	-0.074	-12.771	GO:0003924:GTPase activity|GO:0005525:GTP binding|GO:0006886:intracellular protein transport
ppp1r8	protein phosphatase 1 regulatory subunit 8	XB-GENE-865286	398974	Xl.63224	Nuclear inhibitor of phosphatase-1	3.807	0.188	-12.846	GO:0006508:proteolysis
mark3	MAP/microtubule affinity-regulating kinase 3	XB-GENE-17342379	NA	NA	serine/threonine kinase	3.874	-0.07	-12.851	GO:0004672:protein kinase activity|GO:0004674:protein serine/threonine kinase activity|GO:0004713:protein tyrosine kinase activity|GO:0005524:ATP binding|GO:0006468:protein phosphorylation|GO:0047878:erythritol kinase activity
mmp13	matrix metallopeptidase 13	XB-GENE-6255468	379564	Xl.19863	NA	3.864	-0.099	-12.858	GO:0004222:metalloendopeptidase activity|GO:0005578:proteinaceous extracellular matrix|GO:0006508:proteolysis|GO:0008237:metallopeptidase activity|GO:0008270:zinc ion binding
lsm5	LSM5 homolog, U6 small nuclear RNA and mRNA degradation associated	XB-GENE-5941032	447076	Xl.23911	NA	3.811	-0.129	-12.911	GO:0005634:nucleus|GO:0005732:small nucleolar ribonucleoprotein complex|GO:0006397:mRNA processing|GO:0030529:intracellular ribonucleoprotein complex
pacs2	phosphofurin acidic cluster sorting protein 2	XB-GENE-5903703	100174797	Xl.8556	NA	3.867	-0.093	-12.914	GO:0000287:magnesium ion binding|GO:0008152:metabolic process|GO:0016462:pyrophosphatase activity
clk3	CDC like kinase 3	XB-GENE-17346130	NA	NA	dual-specificity kinase	3.87	-0.08	-12.921	GO:0004672:protein kinase activity|GO:0004674:protein serine/threonine kinase activity|GO:0004691:cAMP-dependent protein kinase activity|GO:0004713:protein tyrosine kinase activity|GO:0005524:ATP binding|GO:0005952:cAMP-dependent protein kinase complex|GO:0005956:protein kinase CK2 complex|GO:0006468:protein phosphorylation|GO:0008603:cAMP-dependent protein kinase regulator activity
foxd2	forkhead box D2	XB-GENE-865311	378641	Xl.12079	forkhead domain transcription factor	3.854	-0.11	-12.932	GO:0003700:transcription factor activity, sequence-specific DNA binding|GO:0005634:nucleus|GO:0006355:regulation of transcription, DNA-templated
kif20a	kinesin family member 20A	XB-GENE-17340572	NA	NA	NA	3.785	-0.137	-13.011	GO:0003777:microtubule motor activity|GO:0005524:ATP binding|GO:0005875:microtubule associated complex|GO:0007018:microtubule-based movement|GO:0008574:ATP-dependent microtubule motor activity, plus-end-directed
tmem14a	transmembrane protein 14A	XB-GENE-960881	444418	Xl.18351	NA	3.862	-0.062	-13.077	GO:0016020:membrane
cacng1	calcium channel, voltage-dependent, gamma subunit 1	XB-GENE-17332282	NA	NA	NA	3.51	-0.221	-13.084	GO:0005245:voltage-gated calcium channel activity|GO:0006816:calcium ion transport|GO:0016020:membrane|GO:0016021:integral component of membrane
hal.1	histidine ammonia-lyase, gene 1	XB-GENE-5808243	446479	Xl.2256	histidine catabolic enzyme	3.726	-0.146	-13.16	GO:0004397:histidine ammonia-lyase activity|GO:0005737:cytoplasm|GO:0006548:histidine catabolic process|GO:0009058:biosynthetic process|GO:0016211:ammonia ligase activity
cdx4	caudal type homeobox 4	XB-GENE-17344090	NA	NA	homeodomain transcription factor	3.854	-0.041	-13.214	GO:0003677:DNA binding|GO:0003700:transcription factor activity, sequence-specific DNA binding|GO:0005634:nucleus|GO:0006355:regulation of transcription, DNA-templated|GO:0007275:multicellular organism development
pik3ca	phosphatidylinositol-4,5-bisphosphate 3-kinase catalytic subunit alpha	XB-GENE-17344667	NA	NA	NA	3.817	0.014	-13.221	GO:0005942:phosphatidylinositol 3-kinase complex|GO:0007165:signal transduction|GO:0016303:1-phosphatidylinositol-3-kinase activity|GO:0016773:phosphotransferase activity, alcohol group as acceptor|GO:0046934:phosphatidylinositol-4,5-bisphosphate 3-kinase activity
pan3	PAN3 poly(A) specific ribonuclease subunit	XB-GENE-6025201	100190773	Xl.34635	Poly(A) ribonuclease subunit	3.69	-0.161	-13.226	GO:0003676:nucleic acid binding|GO:0004535:poly(A)-specific ribonuclease activity|GO:0004672:protein kinase activity|GO:0005524:ATP binding|GO:0006468:protein phosphorylation
cebpg	CCAAT/enhancer binding protein gamma	XB-GENE-6077777	734420	Xl.5240	basic-leucine zipper (bZIP) transcription factor	3.808	0.028	-13.241	GO:0003677:DNA binding|GO:0005634:nucleus|GO:0006355:regulation of transcription, DNA-templated
tmed2	transmembrane p24 trafficking protein 2	XB-GENE-17344415	NA	NA	cargo transport protein [KOG]	3.623	-0.181	-13.243	GO:0006886:intracellular protein transport|GO:0008320:protein transmembrane transporter activity|GO:0016020:membrane
gtf2b	general transcription factor 2B	XB-GENE-866352	494830	Xl.49704	transcription initiation factor	3.839	-0.106	-13.252	GO:0003700:transcription factor activity, sequence-specific DNA binding|GO:0005667:transcription factor complex|GO:0006352:DNA-templated transcription, initiation|GO:0006355:regulation of transcription, DNA-templated|GO:0008270:zinc ion binding
apba2	amyloid beta (A4) precursor protein-binding, family A, member 2	XB-GENE-17341865	NA	NA	NA	3.043	-0.285	-13.296	GO:0005515:protein binding
tspan15	tetraspanin 15	XB-GENE-5960467	444405	Xl.6438	NA	3.798	-0.127	-13.305	GO:0016021:integral component of membrane
rnf103	ring finger protein 103	XB-GENE-989827	398305	Xl.17438	mediator of ubiquitin ligase activity	3.796	0.04	-13.34	GO:0000151:ubiquitin ligase complex|GO:0004842:ubiquitin-protein transferase activity|GO:0008270:zinc ion binding|GO:0016567:protein ubiquitination
kif20b	kinesin family member 20B	XB-GENE-1005039	431858	Xl.3319	NA	3.837	-0.028	-13.388	GO:0003777:microtubule motor activity|GO:0005524:ATP binding|GO:0005875:microtubule associated complex|GO:0007018:microtubule-based movement|GO:0008574:ATP-dependent microtubule motor activity, plus-end-directed
wrn	Werner syndrome, RecQ helicase-like	XB-GENE-992879	398079	Xl.404	NA	3.504	-0.216	-13.403	GO:0000810:diacylglycerol diphosphate phosphatase activity|GO:0003676:nucleic acid binding|GO:0004386:helicase activity|GO:0004787:thiamine-pyrophosphatase activity|GO:0005524:ATP binding|GO:0005622:intracellular|GO:0006259:DNA metabolic process|GO:0008026:ATP-dependent helicase activity|GO:0008408:3'-5' exonuclease activity|GO:0008758:UDP-2,3-diacylglucosamine hydrolase activity|GO:0008796:bis(5…
hes5.2	hairy and enhancer of split 5, gene 2	XB-GENE-6253436	733286	Xl.68431	helix-loop-helix transcription factor/transcriptional repressor	3.188	-0.263	-13.423	GO:0003677:DNA binding|GO:0006355:regulation of transcription, DNA-templated
kctd12	potassium channel tetramerization domain containing 12	XB-GENE-998767	495308	Xl.11937	NA	3.477	-0.227	-13.424	GO:0005249:voltage-gated potassium channel activity|GO:0005515:protein binding|GO:0006813:potassium ion transport|GO:0008076:voltage-gated potassium channel complex|GO:0016020:membrane
oxnad1	oxidoreductase NAD-binding domain containing 1	XB-GENE-971240	379534	Xl.25229	NA	3.831	-0.108	-13.444	GO:0016491:oxidoreductase activity
elavl4	ELAV like neuron-specific RNA binding protein 4	XB-GENE-17336824	NA	NA	NA	3.631	-0.174	-13.493	GO:0003676:nucleic acid binding|GO:0003723:RNA binding
en2	engrailed homeobox 2	XB-GENE-6254047	399321	Xl.1174	homeodomain transcription factor	3.846	-0.087	-13.556	GO:0003677:DNA binding|GO:0003700:transcription factor activity, sequence-specific DNA binding|GO:0005634:nucleus|GO:0006355:regulation of transcription, DNA-templated|GO:0007275:multicellular organism development
hspa14	heat shock protein family A (Hsp70) member 14	XB-GENE-5932920	100049759	Xl.70242	NA	3.459	-0.227	-13.557	GO:0004197:cysteine-type endopeptidase activity|GO:0005524:ATP binding|GO:0006508:proteolysis
sp3	Sp3 transcription factor	XB-GENE-17339086	NA	NA	zinc finger, C2H2 type	3.439	-0.231	-13.567	GO:0003676:nucleic acid binding|GO:0005634:nucleus|GO:0008270:zinc ion binding
ca5b	carbonic anhydrase VB, mitochondrial	XB-GENE-6252299	414619	Xl.45074	NA	3.79	0.028	-13.604	GO:0004089:carbonate dehydratase activity|GO:0006730:one-carbon metabolic process|GO:0008270:zinc ion binding
hist1h2aa	histone cluster 1, H2aa	XB-GENE-5901408	444519	Xl.26087	NA	3.22	-0.258	-13.605	GO:0000786:nucleosome|GO:0003677:DNA binding|GO:0005634:nucleus|GO:0006334:nucleosome assembly
tle4	transducin like enhancer of split 4	XB-GENE-481770	399397	Xl.46316	transcriptional regulator	3.659	-0.165	-13.645	GO:0005634:nucleus
ehd4	EH domain containing 4	XB-GENE-17337578	NA	NA	signal transduction/endocytosis	3.25	-0.252	-13.68	GO:0005509:calcium ion binding
tyw1	tRNA-yW synthesizing protein 1 homolog	XB-GENE-5955864	735035	Xl.7837	Fe-S oxidoreductase	3.823	-0.025	-13.699	GO:0003824:catalytic activity|GO:0003958:NADPH-hemoprotein reductase activity|GO:0005506:iron ion binding|GO:0010181:FMN binding|GO:0016491:oxidoreductase activity
ihh	indian hedgehog	XB-GENE-17342512	NA	NA	intercellular signaling	3.815	-0.111	-13.742	GO:0006508:proteolysis|GO:0007154:cell communication|GO:0007267:cell-cell signaling|GO:0007275:multicellular organism development|GO:0008233:peptidase activity|GO:0016740:transferase activity
pdlim7	PDZ and LIM domain 7	XB-GENE-6253624	380426	Xl.76986	NA	2.94	-0.272	-13.746	GO:0005515:protein binding|GO:0008270:zinc ion binding
mtmr1	myotubularin related protein 1	XB-GENE-6488909	NA	NA	NA	3.831	-0.094	-13.766	GO:0004721:phosphoprotein phosphatase activity|GO:0004725:protein tyrosine phosphatase activity|GO:0006470:protein dephosphorylation|GO:0008138:protein tyrosine/serine/threonine phosphatase activity|GO:0008252:nucleotidase activity|GO:0008330:protein tyrosine/threonine phosphatase activity|GO:0008579:JUN kinase phosphatase activity|GO:0008969:phosphohistidine phosphatase activity|GO:0016312:inosi…
gpsm2	G-protein signaling modulator 2	XB-GENE-17344650	NA	NA	NA	3.831	-0.062	-13.778	GO:0005096:GTPase activator activity|GO:0007165:signal transduction
ube2r2	ubiquitin conjugating enzyme E2R 2	XB-GENE-17336506	NA	NA	ubiquitin-protein ligase	3.809	-0.113	-13.804	GO:0004842:ubiquitin-protein transferase activity|GO:0006464:cellular protein modification process
hk1	hexokinase 1	XB-GENE-17330291	NA	NA	NA	3.787	-0.122	-13.828	GO:0004396:hexokinase activity|GO:0005524:ATP binding|GO:0006096:glycolytic process
rnf2	ring finger protein 2	XB-GENE-17346467	NA	NA	mediator of ubiquitin ligase activity	3.604	-0.176	-13.867	GO:0000151:ubiquitin ligase complex|GO:0004842:ubiquitin-protein transferase activity|GO:0008270:zinc ion binding|GO:0016567:protein ubiquitination
rbp1	retinol binding protein 1	XB-GENE-942290	414642	Xl.78607	NA	3.496	-0.209	-13.897	GO:0005215:transporter activity|GO:0005488:binding|GO:0006810:transport|GO:0008289:lipid binding
degs3	degenerative spermatocyte homolog 3, lipid desaturase	XB-GENE-6253421	380539	Xl.9959	membrane fatty acid desaturase	3.763	-0.13	-13.902	GO:0006636:unsaturated fatty acid biosynthetic process|GO:0016020:membrane|GO:0016491:oxidoreductase activity|GO:0016705:oxidoreductase activity, acting on paired donors, with incorporation or reduction of molecular oxygen|GO:0016717:oxidoreductase activity, acting on paired donors, with oxidation of a pair of donors resulting in the reduction of molecular oxygen to two molecules of water|GO:0018…
fzd5	frizzled class receptor 5	XB-GENE-17332634	NA	NA	transmembrane receptor in the wnt signaling pathway	3.791	-0.118	-13.924	GO:0004888:transmembrane signaling receptor activity|GO:0004930:G-protein coupled receptor activity|GO:0007166:cell surface receptor signaling pathway|GO:0007275:multicellular organism development|GO:0016020:membrane
klf4	Kruppel-like factor 4 (gut)	XB-GENE-6255489	379518	Xl.70709	zinc finger, C2H2 type; stem cell maintenance	3.83	-0.085	-13.964	GO:0003676:nucleic acid binding|GO:0005634:nucleus|GO:0008270:zinc ion binding
sfrp5	secreted frizzled-related protein 5	XB-GENE-6254210	399205	Xl.83205	modulator of Wnt signaling	3.74	-0.131	-13.985	GO:0004888:transmembrane signaling receptor activity|GO:0007275:multicellular organism development|GO:0016020:membrane
cited4	Cbp/p300-interacting transactivator, with Glu/Asp rich carboxy-terminal domain, 4	XB-GENE-17339755	NA	NA	NA	3.815	-0.101	-14.006	GO:0005634:nucleus
nmt1	N-myristoyltransferase 1	XB-GENE-17346036	NA	NA	NA	3.81	-0.104	-14.04	GO:0004379:glycylpeptide N-tetradecanoyltransferase activity|GO:0006499:N-terminal protein myristoylation
agpat4	1-acylglycerol-3-phosphate O-acyltransferase 4	XB-GENE-17331579	NA	NA	NA	3.627	-0.164	-14.109	GO:0004366:glycerol-3-phosphate O-acyltransferase activity|GO:0008152:metabolic process
slc13a2	solute carrier family 13 (sodium-dependent dicarboxylate transporter), member 2	XB-GENE-17333803	NA	NA	transmembrane solute exchange	3.782	-0.118	-14.112	GO:0005215:transporter activity|GO:0006814:sodium ion transport|GO:0016020:membrane
olfm1	olfactomedin 1	XB-GENE-17341264	NA	NA	secreted glycoprotein	3.719	-0.138	-14.125	GO:0016020:membrane|GO:0016524:latrotoxin receptor activity
siah2	siah E3 ubiquitin protein ligase 2	XB-GENE-1004954	373622	Xl.654	ubiquitin-protein ligase	3.773	0.015	-14.136	GO:0000151:ubiquitin ligase complex|GO:0004842:ubiquitin-protein transferase activity|GO:0005634:nucleus|GO:0006511:ubiquitin-dependent protein catabolic process|GO:0007275:multicellular organism development|GO:0008270:zinc ion binding|GO:0016567:protein ubiquitination
serpinc1	serpin peptidase inhibitor, clade C (antithrombin), member 1	XB-GENE-17336380	NA	NA	NA	3.611	-0.167	-14.169	GO:0004867:serine-type endopeptidase inhibitor activity
cdh20	cadherin 20, type 2	XB-GENE-17343032	NA	NA	cell adhesion	3.8	-0.104	-14.204	GO:0005509:calcium ion binding|GO:0007156:homophilic cell adhesion via plasma membrane adhesion molecules|GO:0016020:membrane
micall2	MICAL-like 2	XB-GENE-979753	444258	Xl.70688	NA	3.75	-0.127	-14.222	GO:0008270:zinc ion binding
grasp	GRP1 (general receptor for phosphoinositides 1)-associated scaffold protein	XB-GENE-17338600	NA	NA	NA	3.807	-0.102	-14.229	GO:0005515:protein binding
camk1d	calcium/calmodulin dependent protein kinase ID	XB-GENE-17342808	NA	NA	NA	3.781	-0.116	-14.264	GO:0004672:protein kinase activity|GO:0004674:protein serine/threonine kinase activity|GO:0004713:protein tyrosine kinase activity|GO:0005524:ATP binding|GO:0005954:calcium- and calmodulin-dependent protein kinase complex|GO:0006468:protein phosphorylation
rasgef1a	RasGEF domain family member 1A	XB-GENE-5739378	444680	Xl.24425	NA	3.533	-0.188	-14.282	GO:0005085:guanyl-nucleotide exchange factor activity|GO:0007264:small GTPase mediated signal transduction
map2k1	mitogen-activated protein kinase kinase 1	XB-GENE-865216	379991	Xl.5877	serine/threonine kinase	3.654	-0.155	-14.364	GO:0004672:protein kinase activity|GO:0004674:protein serine/threonine kinase activity|GO:0004675:transmembrane receptor protein serine/threonine kinase activity|GO:0004676:3-phosphoinositide-dependent protein kinase activity|GO:0004677:DNA-dependent protein kinase activity|GO:0004679:AMP-activated protein kinase activity|GO:0004683:calmodulin-dependent protein kinase activity|GO:0004686:elongati…
trib1	tribbles pseudokinase 1	XB-GENE-956611	734240	Xl.75411	NA	3.685	-0.145	-14.376	GO:0004672:protein kinase activity|GO:0004674:protein serine/threonine kinase activity|GO:0005524:ATP binding|GO:0006468:protein phosphorylation
nova2	neuro-oncological ventral antigen 2	XB-GENE-17342128	NA	NA	nucleic acid binding	3.127	-0.244	-14.403	GO:0003676:nucleic acid binding
actn1	actinin, alpha 1	XB-GENE-17333838	NA	NA	Ca2+-binding actin-bundling protein [KOG]	3.624	-0.16	-14.428	GO:0003779:actin binding|GO:0005509:calcium ion binding
scyl1	SCY1-like, kinase-like 1	XB-GENE-5843636	443710	Xl.32844	serine/threonine kinase	3.696	-0.14	-14.429	GO:0004672:protein kinase activity|GO:0004674:protein serine/threonine kinase activity|GO:0005524:ATP binding|GO:0006468:protein phosphorylation
cap2	CAP, adenylate cyclase-associated protein, 2	XB-GENE-17336964	NA	NA	NA	3.808	-0.085	-14.436	GO:0016020:membrane
cldn5	claudin 5 (transmembrane protein deleted in velocardiofacial syndrome)	XB-GENE-6078354	398929	Xl.14214	integral membrane protein, tight junction component	3.66	-0.152	-14.436	GO:0005198:structural molecule activity|GO:0005923:bicellular tight junction|GO:0016020:membrane
zbtb5	zinc finger and BTB domain containing 5	XB-GENE-17334977	NA	NA	zinc finger, C2H2 type	3.773	-0.007	-14.537	GO:0003676:nucleic acid binding|GO:0005515:protein binding|GO:0005634:nucleus|GO:0008270:zinc ion binding
etf1	eukaryotic translation termination factor 1	XB-GENE-5744946	399462	Xl.36994	NA	3.719	-0.13	-14.631	GO:0005737:cytoplasm|GO:0006415:translational termination|GO:0016149:translation release factor activity, codon specific
mybl1	v-myb avian myeloblastosis viral oncogene homolog-like 1	XB-GENE-17333021	NA	NA	transcription factor, Myb superfamily	3.375	-0.216	-14.648	GO:0003677:DNA binding|GO:0005634:nucleus
rab9a	RAB9A, member RAS oncogene family	XB-GENE-865737	414631	Xl.46722	small GTPase	3.77	-0.014	-14.672	GO:0003924:GTPase activity|GO:0005525:GTP binding|GO:0006886:intracellular protein transport|GO:0007264:small GTPase mediated signal transduction|GO:0015031:protein transport
cftr	cystic fibrosis transmembrane conductance regulator	XB-GENE-6466536	100381094	Xl.21454	ABC transporter	3.711	0.046	-14.704	GO:0000166:nucleotide binding|GO:0005254:chloride channel activity|GO:0005524:ATP binding|GO:0006810:transport|GO:0006811:ion transport|GO:0016020:membrane|GO:0016021:integral component of membrane|GO:0016887:ATPase activity|GO:0017111:nucleoside-triphosphatase activity|GO:0042626:ATPase activity, coupled to transmembrane movement of substances
dtx3	deltex 3, E3 ubiquitin ligase	XB-GENE-865766	733241	Xl.51279	ubiquitin ligase	3.791	-0.084	-14.716	GO:0000151:ubiquitin ligase complex|GO:0004842:ubiquitin-protein transferase activity|GO:0008270:zinc ion binding|GO:0016567:protein ubiquitination
tmem181	transmembrane protein 181	XB-GENE-17331076	NA	NA	NA	3.658	-0.148	-14.759	GO:0008152:metabolic process|GO:0016855:racemase and epimerase activity, acting on amino acids and derivatives
zdhhc3	zinc finger, DHHC-type containing 3	XB-GENE-945758	446536	Xl.63725	zinc finger, DHHC type	3.727	0.004	-14.767	GO:0046872:metal ion binding
dhrs7	dehydrogenase/reductase (SDR family) member 7	XB-GENE-17340789	NA	NA	NA	3.769	-0.11	-14.772	GO:0008152:metabolic process|GO:0016491:oxidoreductase activity|GO:0051341:regulation of oxidoreductase activity
pard6g	par-6 family cell polarity regulator gamma	XB-GENE-17340484	NA	NA	Cell polarity protein PAR6	3.672	-0.14	-14.862	GO:0005515:protein binding
pdpk1	3-phosphoinositide dependent protein kinase 1	XB-GENE-17340358	NA	NA	NA	3.783	-0.075	-14.892	GO:0004672:protein kinase activity|GO:0004674:protein serine/threonine kinase activity|GO:0004691:cAMP-dependent protein kinase activity|GO:0004713:protein tyrosine kinase activity|GO:0005524:ATP binding|GO:0005952:cAMP-dependent protein kinase complex|GO:0005956:protein kinase CK2 complex|GO:0006468:protein phosphorylation|GO:0008603:cAMP-dependent protein kinase regulator activity
pycr1	pyrroline-5-carboxylate reductase family, member 1	XB-GENE-6255992	432159	Xl.78925	NA	2.832	-0.243	-14.895	GO:0004735:pyrroline-5-carboxylate reductase activity|GO:0006561:proline biosynthetic process
inmt	indolethylamine N-methyltransferase	XB-GENE-6254654	399013	Xl.25164	NA	3.699	-0.131	-14.95	GO:0008168:methyltransferase activity
emp2	epithelial membrane protein 2	XB-GENE-17335512	NA	NA	NA	3.675	-0.138	-14.963	GO:0016020:membrane
mtf2	metal response element binding transcription factor 2	XB-GENE-17337605	NA	NA	transcriptional regulator	3.694	0.043	-15.028	GO:0003676:nucleic acid binding|GO:0003677:DNA binding|GO:0006355:regulation of transcription, DNA-templated
sox10	SRY-box 10	XB-GENE-17343488	NA	NA	HMG-box transcription factor	3.343	-0.211	-15.157	GO:0003677:DNA binding|GO:0006355:regulation of transcription, DNA-templated
gata3	GATA binding protein 3	XB-GENE-17333496	NA	NA	zinc finger transcription factor	3.499	-0.176	-15.198	GO:0003700:transcription factor activity, sequence-specific DNA binding|GO:0005634:nucleus|GO:0006355:regulation of transcription, DNA-templated
trmt2a	tRNA methyltransferase 2 homolog A	XB-GENE-980824	100101284	Xl.6659	NA	3.726	-0.027	-15.203	GO:0003676:nucleic acid binding|GO:0003723:RNA binding|GO:0006396:RNA processing|GO:0008173:RNA methyltransferase activity|GO:0008757:S-adenosylmethionine-dependent methyltransferase activity
cpt2	carnitine palmitoyltransferase 2	XB-GENE-963406	379893	Xl.21866	NA	3.682	-0.132	-15.236	GO:0004095:carnitine O-palmitoyltransferase activity
tomm20	translocase of outer mitochondrial membrane 20 homolog	XB-GENE-17345203	NA	NA	NA	3.754	-0.094	-15.26	GO:0005742:mitochondrial outer membrane translocase complex|GO:0006605:protein targeting|GO:0006886:intracellular protein transport
rp2	retinitis pigmentosa 2 (X-linked recessive)	XB-GENE-961413	379779	Xl.4936	NA	3.685	0.031	-15.278	GO:0004550:nucleoside diphosphate kinase activity|GO:0005524:ATP binding|GO:0006183:GTP biosynthetic process|GO:0006228:UTP biosynthetic process|GO:0006241:CTP biosynthetic process|GO:0016020:membrane
zbtb34	zinc finger and BTB domain containing 34	XB-GENE-996175	379252	Xl.8168	Zn-finger	3.706	-0.121	-15.376	GO:0003676:nucleic acid binding|GO:0005515:protein binding|GO:0005634:nucleus|GO:0008270:zinc ion binding
cmahp	cytidine monophospho-N-acetylneuraminic acid hydroxylase, pseudogene	XB-GENE-988338	379989	Xl.76765	NA	3.731	-0.056	-15.403	GO:0016491:oxidoreductase activity
paqr3	progestin and adipoQ receptor family member III	XB-GENE-17343357	NA	NA	NA	3.72	-0.016	-15.434	GO:0016021:integral component of membrane
aldh16a1	aldehyde dehydrogenase 16 family member A1	XB-GENE-5726662	734715	Xl.5470	NA	3.533	-0.163	-15.486	GO:0004028:3-chloroallyl aldehyde dehydrogenase activity|GO:0008152:metabolic process|GO:0008883:glutamyl-tRNA reductase activity|GO:0016491:oxidoreductase activity|GO:0016620:oxidoreductase activity, acting on the aldehyde or oxo group of donors, NAD or NADP as acceptor|GO:0018472:1-hydroxy-2-naphthaldehyde dehydrogenase activity|GO:0018473:cis-2-methyl-5-isopropylhexa-2,5-dienal dehydrogenase a…
pcsk7	proprotein convertase subtilisin/kexin type 7	XB-GENE-950064	735091	Xl.13404	Subtilisin-like proprotein convertase	3.734	-0.09	-15.49	GO:0004252:serine-type endopeptidase activity|GO:0006508:proteolysis
ctnna1	catenin alpha 1	XB-GENE-865285	399303	Xl.48008	membrane cytoskeletal protein	3.664	0.048	-15.491	GO:0005198:structural molecule activity|GO:0007155:cell adhesion|GO:0015629:actin cytoskeleton|GO:0045296:cadherin binding
cdh6	cadherin 6, type 2, K-cadherin (fetal kidney)	XB-GENE-17344587	NA	NA	cell adhesion	3.604	-0.148	-15.497	GO:0005509:calcium ion binding|GO:0007156:homophilic cell adhesion via plasma membrane adhesion molecules|GO:0016020:membrane
tubb3	tubulin beta 3 class III	XB-GENE-17331932	NA	NA	NA	3.676	-0.128	-15.604	GO:0003924:GTPase activity|GO:0005198:structural molecule activity|GO:0005525:GTP binding|GO:0005874:microtubule|GO:0007018:microtubule-based movement|GO:0043234:protein complex|GO:0051258:protein polymerization
racgap1	Rac GTPase activating protein 1	XB-GENE-17343151	NA	NA	NA	2.994	-0.226	-15.61	GO:0005506:iron ion binding
ppp1r12a	protein phosphatase 1 regulatory subunit 12A	XB-GENE-5896591	733200	Xl.9122	NA	3.65	-0.136	-15.637	GO:0050115:myosin-light-chain-phosphatase activity
lsm2	LSM2 homolog, U6 small nuclear RNA and mRNA degradation associated	XB-GENE-865023	100134834	Xl.76827	U8 snoRNA binding	3.449	-0.177	-15.675	GO:0005634:nucleus|GO:0005732:small nucleolar ribonucleoprotein complex|GO:0006397:mRNA processing|GO:0030529:intracellular ribonucleoprotein complex
ss18	synovial sarcoma translocation, chromosome 18	XB-GENE-995011	380314	Xl.45577	NA	3.533	-0.159	-15.709	GO:0004402:histone acetyltransferase activity
cap1	CAP, adenylate cyclase-associated protein 1	XB-GENE-5929770	398617	Xl.83160	Adenylate cyclase-associated protein (CAP/Srv2p)	3.722	-0.062	-15.728	GO:0004969:histamine receptor activity|GO:0007186:G-protein coupled receptor signaling pathway|GO:0016020:membrane|GO:0016021:integral component of membrane
myb	v-myb avian myeloblastosis viral oncogene homolog	XB-GENE-867566	398039	Xl.305	transcription factor	3.619	-0.141	-15.746	GO:0003677:DNA binding|GO:0005634:nucleus
dnajc8	DnaJ heat shock protein family (Hsp40) member C8	XB-GENE-17344454	NA	NA	NA	3.685	-0.121	-15.786	GO:0006457:protein folding|GO:0031072:heat shock protein binding|GO:0051082:unfolded protein binding
fuca2	fucosidase, alpha-L- 2, plasma	XB-GENE-945136	398801	Xl.20671	NA	3.652	-0.131	-15.898	GO:0004560:alpha-L-fucosidase activity|GO:0005975:carbohydrate metabolic process
cyp2c18	cytochrome P450 family 2 subfamily C member 18	XB-GENE-17335493	NA	NA	NA	3.296	-0.195	-15.979	GO:0004497:monooxygenase activity
mmp28	matrix metallopeptidase 28	XB-GENE-6254971	100037251	Xl.24086	extracellular matrix metalloprotease	3.72	-0.077	-15.983	GO:0004222:metalloendopeptidase activity|GO:0005578:proteinaceous extracellular matrix|GO:0006508:proteolysis|GO:0008237:metallopeptidase activity|GO:0008270:zinc ion binding
zbtb2	zinc finger and BTB domain containing 2	XB-GENE-17341428	NA	NA	zinc finger, C2H2 type	3.683	-0.004	-16	GO:0003676:nucleic acid binding|GO:0005515:protein binding|GO:0005634:nucleus|GO:0008270:zinc ion binding
zic3	Zic family member 3	XB-GENE-865376	394375	Xl.7969	zinc finger, C2H2 type	3.056	-0.212	-16.009	GO:0003676:nucleic acid binding|GO:0005634:nucleus|GO:0008270:zinc ion binding
znf639	zinc finger protein 639	XB-GENE-17335612	NA	NA	zinc finger, C2H2 type	3.714	-0.095	-16.029	GO:0003676:nucleic acid binding|GO:0005634:nucleus|GO:0008270:zinc ion binding
timm8b	translocase of inner mitochondrial membrane 8 homolog B	XB-GENE-6256170	100036822	Xl.15225	protein import into mitochondrial inner membrane	3.716	-0.086	-16.065	GO:0006626:protein targeting to mitochondrion|GO:0042721:mitochondrial inner membrane protein insertion complex|GO:0045039:protein import into mitochondrial inner membrane
slc25a29	solute carrier family 25 (mitochondrial carnitine/acylcarnitine carrier), member 29	XB-GENE-5763840	447403	Xl.16277	NA	3.713	-0.078	-16.138	GO:0005215:transporter activity|GO:0005488:binding|GO:0005743:mitochondrial inner membrane|GO:0006810:transport|GO:0016020:membrane
fgfr3	fibroblast growth factor receptor 3 (achondroplasia, thanatophoric dwarfism)	XB-GENE-17330101	NA	NA	receptor tyrosine kinase	3.711	-0.074	-16.164	GO:0004672:protein kinase activity|GO:0004674:protein serine/threonine kinase activity|GO:0004713:protein tyrosine kinase activity|GO:0005524:ATP binding|GO:0006468:protein phosphorylation
matn4	matrilin 4	XB-GENE-17336670	NA	NA	NA	3.708	-0.07	-16.203	GO:0005509:calcium ion binding
rab18	RAB18, member RAS oncogene family	XB-GENE-489856	399423	Xl.2842	small GTPase	3.393	-0.176	-16.218	GO:0000160:phosphorelay signal transduction system|GO:0003677:DNA binding|GO:0003924:GTPase activity|GO:0005525:GTP binding|GO:0006355:regulation of transcription, DNA-templated|GO:0006886:intracellular protein transport|GO:0007264:small GTPase mediated signal transduction|GO:0015031:protein transport
b4galt6	UDP-Gal:betaGlcNAc beta 1,4- galactosyltransferase, polypeptide 6	XB-GENE-982976	446703	Xl.34448	NA	3.371	-0.176	-16.362	GO:0005975:carbohydrate metabolic process|GO:0016757:transferase activity, transferring glycosyl groups
vcan	versican	XB-GENE-922310	100037127	Xl.70991	extracellular matrix	3.666	-0.115	-16.404	GO:0005509:calcium ion binding|GO:0005540:hyaluronic acid binding|GO:0007155:cell adhesion
gng7	guanine nucleotide binding protein (G protein), gamma 7	XB-GENE-969606	373803	Xl.23640	NA	3.356	-0.177	-16.405	GO:0004871:signal transducer activity|GO:0005834:heterotrimeric G-protein complex|GO:0007186:G-protein coupled receptor signaling pathway
eif3k	eukaryotic translation initiation factor 3 subunit K	XB-GENE-992848	444341	Xl.6031	NA	3.693	-0.061	-16.418	GO:0003743:translation initiation factor activity|GO:0005634:nucleus|GO:0006413:translational initiation
rad23b	RAD23 homolog B, nucleotide excision repair protein	XB-GENE-984326	398507	Xl.1626	NA	3.294	-0.184	-16.426	GO:0004402:histone acetyltransferase activity|GO:0005634:nucleus|GO:0006289:nucleotide-excision repair|GO:0006464:cellular protein modification process
zfand5	zinc finger, AN1-type domain 5	XB-GENE-966589	447639	Xl.41079	zinc finger protein	3.666	-0.11	-16.563	GO:0003677:DNA binding|GO:0008270:zinc ion binding
b3gnt7	UDP-GlcNAc:betaGal beta-1,3-N-acetylglucosaminyltransferase 7	XB-GENE-17330562	NA	NA	NA	3.633	0.004	-16.627	GO:0000009:alpha-1,6-mannosyltransferase activity|GO:0000026:alpha-1,2-mannosyltransferase activity|GO:0000030:mannosyltransferase activity|GO:0000033:alpha-1,3-mannosyltransferase activity|GO:0003980:UDP-glucose:glycoprotein glucosyltransferase activity|GO:0004376:glycolipid mannosyltransferase activity|GO:0004576:oligosaccharyl transferase activity|GO:0004583:dolichyl-phosphate-glucose-glycolip…
cdx1	caudal type homeobox 1	XB-GENE-864834	397695	Xl.1358	homeodomain transcription factor	3.572	-0.137	-16.641	GO:0003677:DNA binding|GO:0003700:transcription factor activity, sequence-specific DNA binding|GO:0005634:nucleus|GO:0006355:regulation of transcription, DNA-templated|GO:0007275:multicellular organism development
mknk2	MAP kinase interacting serine/threonine kinase 2	XB-GENE-866072	399068	Xl.55283	serine/threonine protein kinase	3.546	-0.14	-16.724	GO:0004672:protein kinase activity|GO:0004674:protein serine/threonine kinase activity|GO:0004691:cAMP-dependent protein kinase activity|GO:0004713:protein tyrosine kinase activity|GO:0005524:ATP binding|GO:0005952:cAMP-dependent protein kinase complex|GO:0005956:protein kinase CK2 complex|GO:0006468:protein phosphorylation|GO:0008603:cAMP-dependent protein kinase regulator activity
ogdh	oxoglutarate (alpha-ketoglutarate) dehydrogenase (lipoamide)	XB-GENE-1010765	399021	Xl.5294	NA	3.676	-0.086	-16.797	GO:0004591:oxoglutarate dehydrogenase (succinyl-transferring) activity|GO:0008152:metabolic process|GO:0016624:oxidoreductase activity, acting on the aldehyde or oxo group of donors, disulfide as acceptor
ints12	integrator complex subunit 12	XB-GENE-17331261	NA	NA	Polycomb-like PHD Zn-finger protein	3.628	-0.005	-16.805	GO:0003677:DNA binding|GO:0004308:exo-alpha-sialidase activity|GO:0006355:regulation of transcription, DNA-templated
mkl1	megakaryoblastic leukemia (translocation) 1	XB-GENE-865649	398403	Xl.9106	transcriptional activator	3.583	-0.131	-16.821	GO:0003677:DNA binding
mrpl12	mitochondrial ribosomal protein L12	XB-GENE-1005189	495364	Xl.24066	NA	3.498	-0.149	-16.832	GO:0003735:structural constituent of ribosome|GO:0005622:intracellular|GO:0005840:ribosome|GO:0006412:translation
sds	serine dehydratase	XB-GENE-6255863	100036931	Xl.72557	threonine/serine dehydratase	3.666	-0.063	-16.857	GO:0003824:catalytic activity|GO:0003941:L-serine ammonia-lyase activity|GO:0006520:cellular amino acid metabolic process|GO:0008152:metabolic process
fhl3	four and a half LIM domains 3	XB-GENE-947668	444152	Xl.85463	NA	3.67	-0.076	-16.903	GO:0008270:zinc ion binding
yeats2	YEATS domain containing 2	XB-GENE-5865311	379694	Xl.7932	NA	3.661	-0.101	-16.959	GO:0005634:nucleus|GO:0006355:regulation of transcription, DNA-templated
rab40b	RAB40B, member RAS oncogene family	XB-GENE-865977	447136	Xl.23887	small GTPase	3.395	-0.162	-16.987	GO:0005525:GTP binding|GO:0006886:intracellular protein transport|GO:0007264:small GTPase mediated signal transduction|GO:0015031:protein transport
sept7	septin 7	XB-GENE-957468	444612	Xl.21677	NA	3.485	-0.149	-17.015	GO:0005524:ATP binding|GO:0005525:GTP binding|GO:0007049:cell cycle
anxa3	annexin A3	XB-GENE-17330011	NA	NA	NA	3.558	-0.134	-17.041	GO:0004859:phospholipase inhibitor activity|GO:0005509:calcium ion binding|GO:0005544:calcium-dependent phospholipid binding|GO:0047394:glycerophosphoinositol inositolphosphodiesterase activity
bin1	bridging integrator 1	XB-GENE-17345911	NA	NA	Amphiphysin	3.556	0.025	-17.116	GO:0005515:protein binding|GO:0005737:cytoplasm
hace1	HECT domain and ankyrin repeat containing E3 ubiquitin protein ligase 1	XB-GENE-5757545	446912	Xl.22891	ubiquitin-protein ligase	3.325	-0.167	-17.128	GO:0004842:ubiquitin-protein transferase activity|GO:0005622:intracellular|GO:0006464:cellular protein modification process
acox2	acyl-CoA oxidase 2, branched chain	XB-GENE-5845999	414480	Xl.16340	NA	3.646	-0.104	-17.13	GO:0003997:acyl-CoA oxidase activity|GO:0005777:peroxisome|GO:0006635:fatty acid beta-oxidation|GO:0016491:oxidoreductase activity
rab3a	RAB3A, member RAS oncogene family	XB-GENE-17331427	NA	NA	small GTPase	3.637	-0.039	-17.183	GO:0005525:GTP binding|GO:0006886:intracellular protein transport|GO:0007264:small GTPase mediated signal transduction|GO:0015031:protein transport
aplp2	amyloid beta (A4) precursor-like protein 2	XB-GENE-5894524	431790	Xl.47081	NA	3.66	-0.082	-17.188	GO:0004867:serine-type endopeptidase inhibitor activity|GO:0005488:binding|GO:0016021:integral component of membrane
lyz	lysozyme	XB-GENE-6252020	443604	Xl.10956	anti-microbial agent	3.553	-0.132	-17.195	GO:0003796:lysozyme activity|GO:0005576:extracellular region|GO:0016998:cell wall macromolecule catabolic process
ttr	transthyretin	XB-GENE-865269	397787	Xl.889	Transthyretin and related proteins	3.36	-0.161	-17.319	GO:0005496:steroid binding|GO:0006810:transport
twf1	twinfilin actin binding protein 1	XB-GENE-865829	447307	Xl.79142	actin monomer binding	3.641	-0.058	-17.324	GO:0003779:actin binding|GO:0005622:intracellular
dhx29	DEAH-box helicase 29	XB-GENE-995263	100049090	Xl.53353	NA	3.554	-0.13	-17.336	GO:0003676:nucleic acid binding|GO:0004003:ATP-dependent DNA helicase activity|GO:0004004:ATP-dependent RNA helicase activity|GO:0004386:helicase activity|GO:0005524:ATP binding|GO:0008026:ATP-dependent helicase activity|GO:0008094:DNA-dependent ATPase activity|GO:0008186:RNA-dependent ATPase activity|GO:0015462:protein-transmembrane transporting ATPase activity|GO:0015616:DNA translocase activit…
znf131	zinc finger protein 131	XB-GENE-17344068	NA	NA	zinc finger, C2H2 type	3.488	-0.144	-17.337	GO:0003676:nucleic acid binding|GO:0005515:protein binding|GO:0005634:nucleus|GO:0008270:zinc ion binding
ptn	pleiotrophin	XB-GENE-865472	444715	Xl.900	growth factor	3.643	-0.095	-17.358	GO:0008083:growth factor activity
pde5a	phosphodiesterase 5A	XB-GENE-865295	495103	Xl.4852	cyclic nucleotide phosphodiesterase	3.642	-0.065	-17.37	GO:0003824:catalytic activity|GO:0004114:3',5'-cyclic-nucleotide phosphodiesterase activity|GO:0007165:signal transduction|GO:0051342:regulation of cyclic-nucleotide phosphodiesterase activity
rab4b	RAB4B member RAS oncogene family	XB-GENE-17342705	NA	NA	NA	3.504	-0.138	-17.375	GO:0003924:GTPase activity|GO:0005525:GTP binding|GO:0006886:intracellular protein transport|GO:0007264:small GTPase mediated signal transduction|GO:0015031:protein transport
sh3rf1	SH3 domain containing ring finger 1	XB-GENE-17342100	NA	NA	NA	3.443	-0.149	-17.407	GO:0000151:ubiquitin ligase complex|GO:0004842:ubiquitin-protein transferase activity|GO:0008270:zinc ion binding|GO:0016567:protein ubiquitination
rap1b	RAP1B, member of RAS oncogene family	XB-GENE-17341081	NA	NA	small GTPase	3.56	0.005	-17.411	GO:0005525:GTP binding|GO:0007264:small GTPase mediated signal transduction|GO:0015031:protein transport
tox	thymocyte selection associated high mobility group box	XB-GENE-6487031	NA	NA	transcriptional regulator	3.553	-0.129	-17.426	GO:0000785:chromatin|GO:0003677:DNA binding|GO:0005634:nucleus|GO:0006355:regulation of transcription, DNA-templated
rbfox2	RNA binding protein, fox-1 homolog 2	XB-GENE-6255985	432174	Xl.14636	nucleic acid binding	3.621	-0.054	-17.526	GO:0003676:nucleic acid binding
ltbp1	latent transforming growth factor beta binding protein 1	XB-GENE-17339234	NA	NA	Fibrillins and related proteins containing Ca2+-binding EGF-like domains	3.625	-0.075	-17.604	GO:0005509:calcium ion binding
tbx4	T-box 4	XB-GENE-17334420	NA	NA	T-box transcription factor	3.563	-0.009	-17.63	GO:0003700:transcription factor activity, sequence-specific DNA binding|GO:0005634:nucleus|GO:0006355:regulation of transcription, DNA-templated
tyro3	TYRO3 protein tyrosine kinase	XB-GENE-17330593	NA	NA	serine/threonine kinase	3.583	-0.03	-17.691	GO:0004672:protein kinase activity|GO:0004674:protein serine/threonine kinase activity|GO:0004713:protein tyrosine kinase activity|GO:0005524:ATP binding|GO:0006468:protein phosphorylation|GO:0008152:metabolic process|GO:0016491:oxidoreductase activity
herc3	HECT and RLD domain containing E3 ubiquitin protein ligase 3	XB-GENE-968540	444030	Xl.17534	NA	3.135	-0.168	-17.695	GO:0004842:ubiquitin-protein transferase activity|GO:0005622:intracellular|GO:0006464:cellular protein modification process
acvr1b	activin A receptor type IB	XB-GENE-17345147	NA	NA	activin receptor, serine/threonine protein kinase	3.505	0.018	-17.71	GO:0004672:protein kinase activity|GO:0004674:protein serine/threonine kinase activity|GO:0004675:transmembrane receptor protein serine/threonine kinase activity|GO:0004713:protein tyrosine kinase activity|GO:0005024:transforming growth factor beta-activated receptor activity|GO:0005524:ATP binding|GO:0006468:protein phosphorylation|GO:0016020:membrane
p4ha2	prolyl 4-hydroxylase, alpha polypeptide 2	XB-GENE-957623	447527	Xl.34772	NA	3.52	-0.13	-17.712	GO:0004656:procollagen-proline 4-dioxygenase activity|GO:0016222:procollagen-proline 4-dioxygenase complex|GO:0016706:oxidoreductase activity, acting on paired donors, with incorporation or reduction of molecular oxygen, 2-oxoglutarate as one donor, and incorporation of one atom each of oxygen into both donors|GO:0019538:protein metabolic process
slc2a2	solute carrier family 2 (facilitated glucose transporter), member 2	XB-GENE-17343960	NA	NA	glucose permease	3.606	-0.058	-17.737	GO:0005215:transporter activity|GO:0005351:sugar:proton symporter activity|GO:0005355:glucose transmembrane transporter activity|GO:0006810:transport|GO:0008643:carbohydrate transport|GO:0008733:L-arabinose isomerase activity|GO:0016020:membrane|GO:0016021:integral component of membrane
kcnk6	potassium channel, two pore domain subfamily K, member 6	XB-GENE-958684	779253	Xl.80285	Tandem pore domain K+ channel	3.601	-0.056	-17.809	GO:0005267:potassium channel activity|GO:0006813:potassium ion transport|GO:0016020:membrane|GO:0016021:integral component of membrane
znf462	zinc finger protein 462	XB-GENE-17331236	NA	NA	zinc finger, C2H2 type	3.608	-0.068	-17.812	GO:0003676:nucleic acid binding|GO:0005634:nucleus|GO:0008270:zinc ion binding
srsf10	serine/arginine-rich splicing factor 10	XB-GENE-17335851	NA	NA	nucleic acid binding	3.426	-0.145	-17.859	GO:0003676:nucleic acid binding
adnp	activity-dependent neuroprotector homeobox	XB-GENE-17331906	NA	NA	homeodomain transcription factor	3.425	0.118	-17.884	GO:0003676:nucleic acid binding|GO:0003677:DNA binding|GO:0003700:transcription factor activity, sequence-specific DNA binding|GO:0004308:exo-alpha-sialidase activity|GO:0005634:nucleus|GO:0006355:regulation of transcription, DNA-templated|GO:0008270:zinc ion binding
usp14	ubiquitin specific peptidase 14 (tRNA-guanine transglycosylase)	XB-GENE-971847	447733	Xl.25549	ubiquitin-specific protease	3.313	-0.156	-17.91	GO:0004197:cysteine-type endopeptidase activity|GO:0006464:cellular protein modification process|GO:0006511:ubiquitin-dependent protein catabolic process
gcdh	glutaryl-CoA dehydrogenase	XB-GENE-1016454	446458	Xl.6713	NA	3.6	-0.076	-18.008	GO:0003995:acyl-CoA dehydrogenase activity|GO:0004361:glutaryl-CoA dehydrogenase activity|GO:0016491:oxidoreductase activity
scyl3	SCY1-like, kinase-like 3	XB-GENE-865358	431988	Xl.47148	serine/threonine kinase	3.598	-0.074	-18.029	GO:0004672:protein kinase activity|GO:0004674:protein serine/threonine kinase activity|GO:0005524:ATP binding|GO:0006468:protein phosphorylation
rassf3	Ras association (RalGDS/AF-6) domain family member 3	XB-GENE-865679	443923	Xl.7735	Ras GTPase effector	3.516	0	-18.029	GO:0007165:signal transduction
pgd	phosphogluconate dehydrogenase	XB-GENE-993361	398848	Xl.8681	NA	3.589	-0.082	-18.099	GO:0004616:phosphogluconate dehydrogenase (decarboxylating) activity|GO:0006098:pentose-phosphate shunt
dnajb2	DnaJ heat shock protein family (Hsp40) member B2	XB-GENE-6255996	432145	Xl.9127	NA	3.567	-0.055	-18.109	GO:0006457:protein folding|GO:0031072:heat shock protein binding|GO:0051082:unfolded protein binding
rps6kb1	ribosomal protein S6 kinase, 70kDa, polypeptide 1	XB-GENE-17345632	NA	NA	serine/threonine kinase	3.585	-0.08	-18.117	GO:0004672:protein kinase activity|GO:0004674:protein serine/threonine kinase activity|GO:0004675:transmembrane receptor protein serine/threonine kinase activity|GO:0004676:3-phosphoinositide-dependent protein kinase activity|GO:0004677:DNA-dependent protein kinase activity|GO:0004679:AMP-activated protein kinase activity|GO:0004683:calmodulin-dependent protein kinase activity|GO:0004686:elongati…
vps26b	VPS26 retromer complex component B	XB-GENE-6254010	447324	Xl.48654	NA	3.525	-0.121	-18.146	GO:0006886:intracellular protein transport
pum1	pumilio RNA binding family member 1	XB-GENE-957405	394392	Xl.11086	Translational repressor Pumilio/PUF3 and related RNA-binding proteins (Puf superfamily)	3.265	-0.154	-18.199	GO:0003723:RNA binding|GO:0016071:mRNA metabolic process
ivns1abp	influenza virus NS1A binding protein	XB-GENE-949337	446327	Xl.19163	NA	3.58	-0.09	-18.206	GO:0005515:protein binding
rab35	RAB35, member RAS oncogene family	XB-GENE-17342322	NA	NA	small GTPase	3.535	-0.115	-18.239	GO:0000160:phosphorelay signal transduction system|GO:0003677:DNA binding|GO:0005525:GTP binding|GO:0006355:regulation of transcription, DNA-templated|GO:0006886:intracellular protein transport|GO:0007264:small GTPase mediated signal transduction|GO:0015031:protein transport
adnp2	ADNP homeobox 2	XB-GENE-5841080	495022	Xl.4326	von Willebrand factor and related coagulation proteins	3.425	0.038	-18.242	GO:0003676:nucleic acid binding|GO:0005634:nucleus|GO:0008270:zinc ion binding
trim28	tripartite motif containing 28	XB-GENE-1005539	734995	Xl.9359	NA	3.576	-0.091	-18.267	GO:0000151:ubiquitin ligase complex|GO:0003677:DNA binding|GO:0004842:ubiquitin-protein transferase activity|GO:0005622:intracellular|GO:0006355:regulation of transcription, DNA-templated|GO:0008270:zinc ion binding|GO:0016567:protein ubiquitination
npm3	nucleophosmin/nucleoplasmin 3	XB-GENE-6254553	447096	Xl.23895	NA	3.575	-0.093	-18.277	GO:0003676:nucleic acid binding|GO:0005634:nucleus
elovl1	ELOVL fatty acid elongase 1	XB-GENE-17340443	NA	NA	NA	3.536	-0.036	-18.297	GO:0016021:integral component of membrane
myo6	myosin VI	XB-GENE-17344543	NA	NA	NA	3.478	0.007	-18.327	GO:0003774:motor activity|GO:0004351:glutamate decarboxylase activity|GO:0005524:ATP binding|GO:0016459:myosin complex
irf6	interferon regulatory factor 6	XB-GENE-876421	443771	Xl.77070	transcription factor	3.489	-0.127	-18.366	GO:0003700:transcription factor activity, sequence-specific DNA binding|GO:0005634:nucleus|GO:0006355:regulation of transcription, DNA-templated
cplx2	complexin 2	XB-GENE-17339639	NA	NA	NA	3.46	0.009	-18.382	GO:0006836:neurotransmitter transport|GO:0019905:syntaxin binding
zmym2	zinc finger, MYM-type 2	XB-GENE-961594	446388	Xl.78502	translational repressor	3.559	-0.062	-18.396	GO:0005634:nucleus|GO:0008270:zinc ion binding
slc30a9	solute carrier family 30 (zinc transporter), member 9	XB-GENE-17341139	NA	NA	NA	3.562	-0.084	-18.436	GO:0006812:cation transport|GO:0008324:cation transmembrane transporter activity|GO:0016020:membrane
hs2st1	heparan sulfate 2-O-sulfotransferase 1	XB-GENE-17331900	NA	NA	NA	3.527	-0.11	-18.546	GO:0001517:N-acetylglucosamine 6-O-sulfotransferase activity|GO:0001537:N-acetylgalactosamine 4-O-sulfotransferase activity|GO:0004394:heparan sulfate 2-O-sulfotransferase activity|GO:0008146:sulfotransferase activity|GO:0015016:[heparan sulfate]-glucosamine N-sulfotransferase activity|GO:0016232:HNK-1 sulfotransferase activity|GO:0017095:heparan sulfate 6-O-sulfotransferase activity|GO:0018721:t…
riok1	RIO kinase 1	XB-GENE-17344852	NA	NA	serine/threonine protein kinase involved in cell cycle control	3.219	0.14	-18.659	GO:0004672:protein kinase activity|GO:0004691:cAMP-dependent protein kinase activity|GO:0004713:protein tyrosine kinase activity|GO:0005524:ATP binding|GO:0005952:cAMP-dependent protein kinase complex|GO:0005956:protein kinase CK2 complex|GO:0006468:protein phosphorylation|GO:0008603:cAMP-dependent protein kinase regulator activity
hunk	hormonally up-regulated Neu-associated kinase	XB-GENE-968421	414676	Xl.24322	NA	3.503	-0.115	-18.671	GO:0004672:protein kinase activity|GO:0004674:protein serine/threonine kinase activity|GO:0004691:cAMP-dependent protein kinase activity|GO:0004713:protein tyrosine kinase activity|GO:0005524:ATP binding|GO:0005952:cAMP-dependent protein kinase complex|GO:0005956:protein kinase CK2 complex|GO:0006468:protein phosphorylation|GO:0008603:cAMP-dependent protein kinase regulator activity
capza2	capping protein (actin filament) muscle Z-line, alpha 2	XB-GENE-17329989	NA	NA	F-actin capping protein subunit	3.126	-0.153	-18.679	GO:0003779:actin binding|GO:0008290:F-actin capping protein complex|GO:0030036:actin cytoskeleton organization
csnk1a1	casein kinase 1, alpha 1	XB-GENE-17345862	NA	NA	serine/threonine/tyrosine protein kinase	3.535	-0.089	-18.743	GO:0004672:protein kinase activity|GO:0004674:protein serine/threonine kinase activity|GO:0004675:transmembrane receptor protein serine/threonine kinase activity|GO:0004676:3-phosphoinositide-dependent protein kinase activity|GO:0004677:DNA-dependent protein kinase activity|GO:0004679:AMP-activated protein kinase activity|GO:0004683:calmodulin-dependent protein kinase activity|GO:0004686:elongati…
kcnd3	potassium channel, voltage gated Shal related subfamily D, member 3	XB-GENE-17341632	NA	NA	NA	3.499	-0.036	-18.767	GO:0005249:voltage-gated potassium channel activity|GO:0005261:cation channel activity|GO:0005267:potassium channel activity|GO:0005515:protein binding|GO:0006812:cation transport|GO:0006813:potassium ion transport|GO:0008076:voltage-gated potassium channel complex|GO:0016020:membrane
ppp3ca	protein phosphatase 3, catalytic subunit, alpha isozyme	XB-GENE-17332924	NA	NA	NA	3.505	-0.108	-18.815	GO:0004721:phosphoprotein phosphatase activity|GO:0004723:calcium-dependent protein serine/threonine phosphatase activity|GO:0004724:magnesium-dependent protein serine/threonine phosphatase activity|GO:0005963:magnesium-dependent protein serine/threonine phosphatase complex|GO:0008420:CTD phosphatase activity|GO:0008597:calcium-dependent protein serine/threonine phosphatase regulator activity|GO:…
ptgs2	prostaglandin-endoperoxide synthase 2 (prostaglandin G/H synthase and cyclooxygenase)	XB-GENE-482137	446781	Xl.78035	peroxidase/oxygenase	3.525	-0.074	-18.854	GO:0004601:peroxidase activity|GO:0004666:prostaglandin-endoperoxide synthase activity
atf7	activating transcription factor 7	XB-GENE-6488310	NA	NA	basic-leucine zipper (bZIP) transcription factor	3.178	0.08	-18.914	GO:0003676:nucleic acid binding|GO:0003677:DNA binding|GO:0003700:transcription factor activity, sequence-specific DNA binding|GO:0005634:nucleus|GO:0006355:regulation of transcription, DNA-templated|GO:0008270:zinc ion binding
scml2	sex comb on midleg-like 2	XB-GENE-17335908	NA	NA	NA	3.322	-0.137	-19.045	GO:0005634:nucleus
cdc23	cell division cycle 23	XB-GENE-1015909	379580	Xl.2742	NA	3.455	-0.118	-19.046	GO:0005680:anaphase-promoting complex|GO:0030071:regulation of mitotic metaphase/anaphase transition
btbd8	BTB (POZ) domain containing 8	XB-GENE-1000854	735165	Xl.17148	NA	3.472	-0.039	-19.116	GO:0005515:protein binding
guf1	GUF1 homolog, GTPase	XB-GENE-983367	100381110	Xl.22379	NA	3.186	-0.143	-19.123	GO:0003924:GTPase activity|GO:0005525:GTP binding|GO:0006412:translation|GO:0007264:small GTPase mediated signal transduction
tbp	TATA-box binding protein	XB-GENE-865786	503680	Xl.77405	transcriptional regulator	3.418	-0.124	-19.167	GO:0003677:DNA binding|GO:0005634:nucleus|GO:0005669:transcription factor TFIID complex|GO:0006355:regulation of transcription, DNA-templated|GO:0006367:transcription initiation from RNA polymerase II promoter
suox	sulfite oxidase	XB-GENE-985205	735046	Xl.77415	NA	3.491	-0.064	-19.203	GO:0008482:sulfite oxidase activity
tcf7	transcription factor 7 (T-cell specific, HMG-box)	XB-GENE-855470	398658	Xl.3962	high mobility group transcription factor	3.307	0.014	-19.22	GO:0003677:DNA binding|GO:0006355:regulation of transcription, DNA-templated
arhgef12	Rho guanine nucleotide exchange factor 12	XB-GENE-17345521	NA	NA	PDZ-domain containing guanine exchange factor	3.041	-0.146	-19.246	GO:0005509:calcium ion binding|GO:0005515:protein binding
faim	Fas apoptotic inhibitory molecule	XB-GENE-17330466	NA	NA	NA	3.433	-0.119	-19.286	GO:0043066:negative regulation of apoptotic process
txnrd2	thioredoxin reductase 2	XB-GENE-5767963	379744	Xl.19316	NA	3.489	-0.097	-19.302	GO:0004791:thioredoxin-disulfide reductase activity|GO:0005737:cytoplasm|GO:0015036:disulfide oxidoreductase activity|GO:0016491:oxidoreductase activity
kitlg	KIT ligand	XB-GENE-490164	379817	Xl.16672	ligand for the kit tyrosine kinase	3.331	0.005	-19.328	GO:0005173:stem cell factor receptor binding|GO:0007155:cell adhesion|GO:0016020:membrane
opn4	opsin 4	XB-GENE-17336482	NA	NA	G protein-coupled receptor, photoreceptive opsin	3.413	-0.119	-19.417	GO:0004767:sphingomyelin phosphodiesterase activity|GO:0007186:G-protein coupled receptor signaling pathway|GO:0007601:visual perception|GO:0016021:integral component of membrane
dcaf13	DDB1 and CUL4 associated factor 13	XB-GENE-17343138	NA	NA	NA	3.48	-0.084	-19.446	GO:0003847:1-alkyl-2-acetylglycerophosphocholine esterase activity
amt	aminomethyltransferase	XB-GENE-921605	779328	Xl.13933	glycine cleavage system enzyme	3.412	-0.119	-19.448	GO:0004047:aminomethyltransferase activity|GO:0005737:cytoplasm|GO:0006546:glycine catabolic process
rarres1	retinoic acid receptor responder (tazarotene induced) 1	XB-GENE-17333271	NA	NA	NA	3.47	-0.075	-19.491	GO:0005524:ATP binding|GO:0015986:ATP synthesis coupled proton transport|GO:0016469:proton-transporting two-sector ATPase complex|GO:0046933:proton-transporting ATP synthase activity, rotational mechanism|GO:0046961:proton-transporting ATPase activity, rotational mechanism
gca	grancalcin	XB-GENE-17335753	NA	NA	NA	3.456	-0.102	-19.505	GO:0005509:calcium ion binding
zcchc10	zinc finger, CCHC domain containing 10	XB-GENE-952790	447006	Xl.69832	zinc finger, CCHC type	3.386	-0.025	-19.534	GO:0003676:nucleic acid binding
adam9	ADAM metallopeptidase domain 9	XB-GENE-17345400	NA	NA	NA	3.21	0.012	-19.545	GO:0004222:metalloendopeptidase activity|GO:0006508:proteolysis|GO:0008237:metallopeptidase activity|GO:0008270:zinc ion binding
traf4	TNF receptor associated factor 4	XB-GENE-6251481	446373	Xl.9983	zinc finger, TRAF type	3.453	-0.064	-19.557	GO:0008270:zinc ion binding
rpa2	replication protein A2	XB-GENE-865703	443819	Xl.10520	single-stranded DNA-binding replication protein subunit	3.103	0.02	-19.626	GO:0003676:nucleic acid binding
march3	membrane associated ring-CH-type finger 3	XB-GENE-866113	779329	Xl.52873	mRNA turnover and stability	3.268	-0.13	-19.634	GO:0000151:ubiquitin ligase complex|GO:0004842:ubiquitin-protein transferase activity|GO:0008270:zinc ion binding|GO:0016567:protein ubiquitination
actn3	actinin, alpha 3 (gene/pseudogene)	XB-GENE-920250	446326	Xl.76514	actin bundling	3.371	-0.12	-19.636	GO:0003779:actin binding|GO:0005509:calcium ion binding
wdtc1	WD and tetratricopeptide repeats 1	XB-GENE-977182	432008	Xl.16018	WD40 repeat protein	3.356	-0.122	-19.639	GO:0003677:DNA binding|GO:0005634:nucleus
hipk1	homeodomain interacting protein kinase 1	XB-GENE-987418	495423	Xl.77580	serine/threonine kinase	3.287	-0.002	-19.652	GO:0004672:protein kinase activity|GO:0004674:protein serine/threonine kinase activity|GO:0004675:transmembrane receptor protein serine/threonine kinase activity|GO:0004676:3-phosphoinositide-dependent protein kinase activity|GO:0004677:DNA-dependent protein kinase activity|GO:0004679:AMP-activated protein kinase activity|GO:0004683:calmodulin-dependent protein kinase activity|GO:0004686:elongati…
sh3gl1	SH3-domain GRB2-like 1	XB-GENE-17339155	NA	NA	NA	3.028	-0.138	-19.751	GO:0005515:protein binding|GO:0005737:cytoplasm
mpzl3	myelin protein zero-like 3	XB-GENE-6078905	379105	Xl.13209	NA	3.444	-0.094	-19.767	GO:0016020:membrane
cxcl12	chemokine (C-X-C motif) ligand 12	XB-GENE-6077780	399030	Xl.4813	small cytokine	3.434	-0.075	-19.838	GO:0005125:cytokine activity|GO:0005576:extracellular region|GO:0006955:immune response|GO:0008009:chemokine activity
rnaset2	ribonuclease T2	XB-GENE-6256235	446418	Xl.7197	NA	3.438	-0.091	-19.84	GO:0003723:RNA binding|GO:0004521:endoribonuclease activity|GO:0016892:endoribonuclease activity, producing 3'-phosphomonoesters
rala	v-ral simian leukemia viral oncogene homolog A (ras related)	XB-GENE-485020	399386	Xl.663	small GTPase	3.435	-0.079	-19.851	GO:0005525:GTP binding|GO:0006886:intracellular protein transport|GO:0007264:small GTPase mediated signal transduction|GO:0015031:protein transport
mfn2	mitofusin 2	XB-GENE-865342	431918	Xl.9544	mitochondrial fusion	3.352	-0.034	-19.901	GO:0003924:GTPase activity|GO:0005741:mitochondrial outer membrane|GO:0008053:mitochondrial fusion|GO:0016021:integral component of membrane
ndrg1	N-myc downstream regulated 1	XB-GENE-6253402	447720	Xl.56165	Differentiation-related gene 1 protein (NDR1 protein), related proteins	3.091	-0.134	-19.918	GO:0003824:catalytic activity|GO:0030154:cell differentiation|GO:0031177:phosphopantetheine binding
nuak2	NUAK family, SNF1-like kinase, 2	XB-GENE-6253820	495481	Xl.8315	NA	3.432	-0.093	-19.927	GO:0004672:protein kinase activity|GO:0004674:protein serine/threonine kinase activity|GO:0004691:cAMP-dependent protein kinase activity|GO:0004713:protein tyrosine kinase activity|GO:0005524:ATP binding|GO:0005952:cAMP-dependent protein kinase complex|GO:0005956:protein kinase CK2 complex|GO:0006468:protein phosphorylation|GO:0008603:cAMP-dependent protein kinase regulator activity
rbpms	RNA binding protein with multiple splicing	XB-GENE-17342782	NA	NA	nucleic acid binding	3.391	-0.068	-20.054	GO:0003676:nucleic acid binding
ube3a	ubiquitin protein ligase E3A (human papilloma virus E6-associated protein, Angelman syndrome)	XB-GENE-948562	380385	Xl.15680	NA	3.396	-0.081	-20.088	GO:0004842:ubiquitin-protein transferase activity|GO:0005622:intracellular|GO:0006464:cellular protein modification process|GO:0008766:UDP-N-acetylmuramoylalanyl-D-glutamyl-2,6-diaminopimelate-D-alanyl-D-alanine ligase activity|GO:0016881:acid-amino acid ligase activity|GO:0018169:ribosomal S6-glutamic acid ligase activity
vrk1	vaccinia related kinase 1	XB-GENE-1003802	380541	Xl.45939	NA	3.241	-0.122	-20.089	GO:0004672:protein kinase activity|GO:0004674:protein serine/threonine kinase activity|GO:0004675:transmembrane receptor protein serine/threonine kinase activity|GO:0004676:3-phosphoinositide-dependent protein kinase activity|GO:0004677:DNA-dependent protein kinase activity|GO:0004679:AMP-activated protein kinase activity|GO:0004683:calmodulin-dependent protein kinase activity|GO:0004686:elongati…
prkacb	protein kinase, cAMP-dependent, beta catalytic subunit	XB-GENE-17341734	NA	NA	serine/threonine kinase	3.369	-0.059	-20.102	GO:0004672:protein kinase activity|GO:0004674:protein serine/threonine kinase activity|GO:0004691:cAMP-dependent protein kinase activity|GO:0004713:protein tyrosine kinase activity|GO:0005524:ATP binding|GO:0005952:cAMP-dependent protein kinase complex|GO:0005956:protein kinase CK2 complex|GO:0006468:protein phosphorylation|GO:0008603:cAMP-dependent protein kinase regulator activity
tor2a	torsin family 2, member A	XB-GENE-6254129	447294	Xl.10277	NA	3.204	-0.124	-20.148	GO:0005524:ATP binding|GO:0005783:endoplasmic reticulum|GO:0051085:chaperone mediated protein folding requiring cofactor
gnai1	guanine nucleotide binding protein (G protein), alpha inhibiting activity polypeptide 1	XB-GENE-6253889	399463	Xl.21937	NA	3.381	-0.099	-20.152	GO:0004871:signal transducer activity|GO:0005525:GTP binding|GO:0007186:G-protein coupled receptor signaling pathway
zbtb45	zinc finger and BTB domain containing 45	XB-GENE-5817023	431816	Xl.19474	zinc finger, C2H2 type	3.206	-0.024	-20.209	GO:0003676:nucleic acid binding|GO:0005515:protein binding|GO:0005634:nucleus|GO:0008270:zinc ion binding
bcl2l10	BCL2-like 10 (apoptosis facilitator)	XB-GENE-1032994	100381007	Xl.24181	apoptosis regulator	3.35	-0.104	-20.287	GO:0042981:regulation of apoptotic process
fbn3	fibrillin 3	XB-GENE-17333678	NA	NA	Fibrillins and related proteins containing Ca2+-binding EGF-like domains	3.361	-0.097	-20.293	GO:0005201:extracellular matrix structural constituent|GO:0005509:calcium ion binding|GO:0005578:proteinaceous extracellular matrix
sfrp2	secreted frizzled-related protein 2	XB-GENE-17337666	NA	NA	modulator of Wnt signaling	3.357	-0.092	-20.379	GO:0004888:transmembrane signaling receptor activity|GO:0007275:multicellular organism development|GO:0016020:membrane
ednrb	endothelin receptor type B	XB-GENE-6252366	378691	Xl.764	G protein-coupled receptor	3.344	-0.074	-20.403	GO:0004962:endothelin receptor activity|GO:0007186:G-protein coupled receptor signaling pathway|GO:0016021:integral component of membrane
tax1bp1	Tax1 (human T-cell leukemia virus type I) binding protein 1	XB-GENE-17337257	NA	NA	Dystonin, GAS (Growth-arrest-specific protein), and related proteins	2.979	-0.014	-20.496	GO:0005509:calcium ion binding|GO:0005576:extracellular region
plxnb2	plexin B2	XB-GENE-866643	494999	Xl.6772	functional semaphorin receptor	3.272	-0.07	-20.613	GO:0004872:receptor activity|GO:0007275:multicellular organism development|GO:0016020:membrane
sec31b	SEC31 homolog B, COPII coat complex component	XB-GENE-17336968	NA	NA	vesicle coat complex component	2.998	-0.121	-20.683	GO:0004806:triglyceride lipase activity
ppp2r5c	protein phosphatase 2 regulatory subunit B', gamma	XB-GENE-865252	447462	Xl.46527	serine/threonine protein phosphatase	3.27	-0.087	-20.749	GO:0000159:protein phosphatase type 2A complex|GO:0007165:signal transduction|GO:0008601:protein phosphatase type 2A regulator activity|GO:0047778:[citrate-(pro-3S)-lyase] thiolesterase activity
gng4	guanine nucleotide binding protein (G protein), gamma 4	XB-GENE-17340526	NA	NA	NA	3.166	-0.107	-20.861	GO:0004871:signal transducer activity|GO:0005834:heterotrimeric G-protein complex|GO:0007186:G-protein coupled receptor signaling pathway
bmp4	bone morphogenetic protein 4	XB-GENE-483062	397874	Xl.4619	TGF-beta related peptide growth factor	3.181	-0.08	-20.98	GO:0008083:growth factor activity|GO:0040007:growth
cnn1	calponin 1, basic, smooth muscle	XB-GENE-17341979	NA	NA	NA	3.173	-0.087	-21.046	GO:0003779:actin binding|GO:0006939:smooth muscle contraction
atp6v0e1	ATPase, H+ transporting, lysosomal 9kDa, V0 subunit e1	XB-GENE-17339390	NA	NA	NA	3.144	-0.094	-21.086	GO:0015986:ATP synthesis coupled proton transport|GO:0016021:integral component of membrane|GO:0016469:proton-transporting two-sector ATPase complex|GO:0046933:proton-transporting ATP synthase activity, rotational mechanism|GO:0046961:proton-transporting ATPase activity, rotational mechanism
exoc5	exocyst complex component 5	XB-GENE-17335750	NA	NA	NA	3.125	-0.094	-21.149	GO:0005737:cytoplasm|GO:0006887:exocytosis|GO:0048278:vesicle docking
aifm2	apoptosis inducing factor, mitochondria associated 2	XB-GENE-1003379	100049086	Xl.76240	NA	2.952	-0.089	-21.405	GO:0003954:NADH dehydrogenase activity|GO:0008152:metabolic process|GO:0015036:disulfide oxidoreductase activity|GO:0016491:oxidoreductase activity
